# Supplementary material for: Small RNA sequencing revealed various microRNAs involved in ethylene-triggered flowering process in Aechmea fasciata
Source: Sci Rep. 2020 Apr 30;10:7348. doi: 10.1038/s41598-020-63597-1 (PMC7193560; doi:10.1038/s41598-020-63597-1)
Supplement: Supplementary file 2 — Supplementary information 2 [file 41598_2020_63597_MOESM2_ESM.xlsx]

## Sheet: Table S1
Table S1: Known miRNAs identified from miRNABase.
miRNA	Sequence	J_C	J_T	A_C	A_T
mir156	CUCUCUAUGCUUCUGUCAUC	0	0	0	1
	CUGACAGAAGAGAGUGAGC	1	0	0	0
	CUGACAGAAGAGAGUGAGCA	2	0	0	0
	CUGACAGAAGAGAGUGAGCAC	31	40	36	20
	GCUCACUUCUCUUUCUGUC	0	0	0	1
	GCUCACUUCUCUUUCUGUCAGC	0	1	0	0
	GCUCUCUAUGCUUCUGUCAU	1	1	0	0
	GCUCUCUAUGCUUCUGUCAUC	6	7	3	4
	GCUCUCUAUGCUUCUGUCAUCA	1	1	0	0
	UCUCUAUGCUUCUGUCAUCA	0	1	0	0
	UGACAGAAGAGAAUGAGCAC	0	0	1	1
	UGACAGAAGAGAGAGAGCACA	0	0	1	0
	UGACAGAAGAGAGCGAGCAC	0	0	0	2
	UGACAGAAGAGAGGGAGC	0	1	0	0
	UGACAGAAGAGAGUGAGC	2	3	4	8
	UGACAGAAGAGAGUGAGCA	1	1	1	0
	UGACAGAAGAGAGUGAGCAC	24	55	42	69
	UGACAGAAGAGAGUGAGCACA	52	84	61	48
	UGACAGAAGAGAGUGAGCACU	4	6	5	6
	UGACAGAAGAGAGUGAGCAU	15	29	2	37
	UGACAGAAGAGAGUGAGU	0	1	0	2
	UGACAGAAGAGGGUGAGCAC	0	0	0	2
	UGACAGAAGAUAGAGAGC	0	0	1	0
	UGAUAGAAGAGAGUGAGCAC	0	0	1	0
	UGUCAGAAGAGAGUGAGCAC	0	0	1	1
	UUGACAGAAGAGAGUGAGC	0	0	0	1
	UUGACAGAAGAGAGUGAGCAC	3	2	7	14
	UUGACAGAAGAUAGAGAGC	0	3	2	1
	UUGACAGAAGAUAGAGAGCAC	7	8	11	8
	UUGACAGAAGAUAGAGGGCAC	0	1	0	0
mir157	CUCUCUAUGCUUCUGUCAUC	0	0	0	1
	GCUCUCUAUGCUUCUGUCAU	1	1	0	0
	GCUCUCUAUGCUUCUGUCAUC	6	7	3	4
	UGACAGAAGAUAGAGAGC	0	0	1	0
	UUGACAGAAGAUAGAGAGC	0	3	2	1
	UUGACAGAAGAUAGAGAGCAC	7	8	11	8
mir159	AUUGGAUUGAAGGGAGCUCC	0	1	3	2
	CUUGGAUUGAAGGGAGCU	2	2	1	0
	CUUGGAUUGAAGGGAGCUC	0	1	1	0
	CUUGGAUUGAAGGGAGCUCC	1	1	0	2
	CUUGGAUUGAAGGGAGCUCU	3	0	1	1
	CUUGGAUUGAAGGGAGCUCUA	14	22	5	34
	GGAUUGAAGGGAGCUCUG	0	0	0	1
	UGGACUGAAGGGAGCUCU	10	10	4	5
	UGGAUUGAAGGGAGCUCU	1	1	0	0
	UGGAUUGAAGGGAGCUCUA	1	0	0	1
	UGGAUUGAAGGGAGCUCUG	8	1	2	4
	UUGGACUGAAGGGAGCUC	19	27	60	6
	UUGGACUGAAGGGAGCUCU	665	562	272	309
	UUGGACUGAAGGGAGCUCUA	1	3	1	0
	UUGGAUUGAAGGGAGCUC	0	1	0	0
	UUGGAUUGAAGGGAGCUCC	2	0	6	1
	UUGGAUUGAAGGGAGCUCCA	1	3	1	0
	UUGGAUUGAAGGGAGCUCCC	3	3	8	2
	UUGGAUUGAAGGGAGCUCCU	2	1	2	1
	UUGGAUUGAAGGGAGCUCU	4	2	1	5
	UUGGAUUGAAGGGAGCUCUA	5	9	6	11
	UUGGAUUGAAGGGAGCUCUC	1	1	0	1
	UUGGAUUGAAGGGAGCUCUG	38	37	95	81
	UUGGAUUGAAGGGAGCUCUU	3	1	0	4
	UUUGGACUGAAGGGAGCU	1	1	1	1
	UUUGGACUGAAGGGAGCUC	0	0	0	2
	UUUGGACUGAAGGGAGCUCU	2	1	1	3
	UUUGGACUGAAGGGAGCUCUA	4	4	5	17
	UUUGGAGUGAAGGGAGCUCU	0	0	0	1
	UUUGGAGUGAAGGGAGCUCUG	5	4	5	4
	UUUGGAUUGAAAGGAGCUCU	0	1	0	1
	UUUGGAUUGAAAGGAGCUCUU	0	2	0	0
	UUUGGAUUGAAGGGAGCU	214	448	238	451
	UUUGGAUUGAAGGGAGCUC	95	141	218	219
	UUUGGAUUGAAGGGAGCUCC	148	101	55	157
	UUUGGAUUGAAGGGAGCUCCU	12	10	5	25
	UUUGGAUUGAAGGGAGCUCU	1009	694	456	1125
	UUUGGAUUGAAGGGAGCUCUA	3202	3915	2376	7620
	UUUGGAUUGAAGGGAGCUCUC	137	136	112	246
	UUUGGAUUGAAGGGAGCUCUG	16727	25338	53128	47947
	UUUGGAUUGAAGGGAGCUCUU	374	517	101	803
	UUUGGUUUGAAGGGAGCU	1	1	0	0
	UUUGGUUUGAAGGGAGCUCUA	1	1	0	1
	UUUGGUUUGAAGGGGGCUCUG	0	0	1	0
mir160	CCUGGCUCCCUGAAUGCCAUC	0	0	2	2
	CGCCUGGCUCCCUGUAUGCC	0	0	2	0
	CGCCUGGCUCCCUGUAUGCCA	0	0	1	1
	CGUGCAAGGAGCCAAGCAUG	0	0	0	1
	CUGGCUCCCUGUAUGCCAUU	1	0	0	0
	GCCUGGCUCCCUGAAUGCC	0	1	0	0
	GCCUGGCUCCCUGAAUGCCA	0	0	1	1
	GCGUGCAAGGAGCCAAGC	0	0	2	0
	GCGUGCAAGGAGCCAAGCA	0	0	0	1
	GCGUGCAAGGAGCCAAGCAUG	5	7	18	8
	GCGUGCAAGGGGCCAAGCA	0	1	0	0
	GCGUGCGAGGAGCCAAGCAUG	5	6	3	2
	UGCCUGGCUCCCUGAAUG	0	7	7	9
	UGCCUGGCUCCCUGAAUGC	4	12	13	20
	UGCCUGGCUCCCUGAAUGCC	385	365	461	487
	UGCCUGGCUCCCUGAAUGCCA	695	714	1165	1414
	UGCCUGGCUCCCUGAAUGCCAU	2	6	1	4
	UGCCUGGCUCCCUGAAUGCCAUC	0	1	0	0
	UGCCUGGCUCCCUGCAUGCC	0	1	0	0
	UGCCUGGCUCCCUGCAUGCCA	0	0	1	1
	UGCCUGGCUCCCUGGAUGCC	2	1	5	0
	UGCCUGGCUCCCUGGAUGCCA	4	1	1	6
	UGCCUGGCUCCCUGUAUG	2	13	14	5
	UGCCUGGCUCCCUGUAUGC	2	8	1	4
	UGCCUGGCUCCCUGUAUGCC	144	154	186	173
	UGCCUGGCUCCCUGUAUGCCA	169	191	246	275
	UGCCUGGCUCCCUGUAUGCCAU	4	2	1	2
	UGCCUGGCUCCCUGUAUGCCAUU	1	1	0	1
	UGCCUGGCUCCCUGUAUGCCG	7	8	6	8
	UGCCUGGCUCCUUGUAUGCC	0	0	0	1
	UGCCUGGCUCCUUGUAUGCCA	0	0	0	1
mir162	AUAAACCUCUGCAUCCGG	0	1	2	0
	CGAUAAACCUCUGCAUCCG	0	0	1	0
	CGAUAAACCUCUGCAUCCGG	6	4	5	1
	GAUAAACCUCUGCAUCCGG	1	2	0	1
	UCGAUAAACCUCUGCAUC	6	23	29	29
	UCGAUAAACCUCUGCAUCC	154	166	321	233
	UCGAUAAACCUCUGCAUCCA	29	28	11	39
	UCGAUAAACCUCUGCAUCCAG	6	8	6	10
	UCGAUAAACCUCUGCAUCCG	60	62	132	122
	UCGAUAAACCUCUGCAUCCGG	2319	3699	7139	4779
	UCGAUAAGCCUCUGCAUC	0	0	0	1
	UCGAUAAGCCUCUGCAUCC	0	0	2	0
	UCGAUAAGCCUCUGCAUCCA	1	0	0	0
	UUGAUAAACCUCUGCAUCC	0	0	2	1
	UUGAUAAACCUCUGCAUCCAG	0	0	1	0
mir164	AGAAGCAGGGCACGUGCA	0	0	1	2
	AUGUGCCCAUCUUCUCCA	0	0	1	1
	AUGUGCCCAUCUUCUCCACC	0	0	0	1
	CACGUGCUCCCCUUCUCCACC	1	0	2	1
	GAGAAGCAGGGCACGUGCA	0	0	0	2
	GAGAAGCAGGGCACGUGU	0	1	0	0
	GGAGAAGCAGGGCACGUGC	0	1	2	1
	GGAGAAGCAGGGCACGUGCA	3	2	0	7
	GGAGAAGCAGGGCACGUGU	0	1	0	2
	UGGAGAAGCAGGGCACAU	1	1	0	1
	UGGAGAAGCAGGGCACAUGC	0	4	8	9
	UGGAGAAGCAGGGCACAUGCC	0	0	1	1
	UGGAGAAGCAGGGCACAUGCU	0	1	1	1
	UGGAGAAGCAGGGCACGU	42	65	67	206
	UGGAGAAGCAGGGCACGUG	14	36	77	108
	UGGAGAAGCAGGGCACGUGA	74	172	75	718
	UGGAGAAGCAGGGCACGUGAA	1	15	5	34
	UGGAGAAGCAGGGCACGUGAG	1	1	0	1
	UGGAGAAGCAGGGCACGUGC	490	1762	3112	6186
	UGGAGAAGCAGGGCACGUGCA	2453	10014	17777	40511
	UGGAGAAGCAGGGCACGUGCAA	3	11	8	38
	UGGAGAAGCAGGGCACGUGCG	102	386	384	1762
	UGGAGAAGCAGGGCACGUGCU	137	387	156	1514
	UGGAGAAGCAGGGCACGUGU	583	1582	514	4796
	UGGAGAAGCAGGGCACGUGUG	3	5	13	11
	UGGAGAAGCAGGGCACUUGC	0	0	1	2
	UGGAGAAGCAGGGUACGUGC	2	3	3	11
	UGGAGAAGCAGGGUACGUGCA	5	12	28	80
mir165	GGAAUGUUGUCUGGAUCGAGG	1	0	0	0
	UCGGACCAGGCUUCAUCC	2	4	1	2
	UCGGACCAGGCUUCAUCCC	4	13	5	17
	UCGGACCAGGCUUCAUCCCC	12	15	6	26
	UCGGACCAGGCUUCAUCCCCC	96	81	101	124
mir166	ACUGUUGUCUGGCUCGAGG	0	0	1	0
	CCGGACCAGGCUUCAUUC	0	0	1	0
	CCGGACCAGGCUUCAUUCC	0	2	5	4
	CCGGACCAGGCUUCAUUCCC	0	1	1	4
	CGGACCAGGCUUCAUUCC	0	0	1	0
	CGGACCAGGCUUCAUUCCC	1	0	0	1
	CGGACCAGGCUUCAUUCCCC	2	0	9	1
	CGGACCAGGCUUCAUUCCCCC	5	9	2	4
	CGGACCAGGCUUCAUUCCCU	4	3	1	3
	CGGACCAGGCUUCAUUCCU	3	0	2	3
	CGGACCAGGCUUCAUUCCUU	1	0	1	3
	CGGACCAGGCUUCAUUCU	0	1	0	0
	CUCGGACCAGGCUUCAUU	1	0	0	1
	CUCGGACCAGGCUUCAUUCC	1	0	0	1
	CUCGGACCAGGCUUCAUUCCC	18	15	29	20
	GAAUGUUGUCUGGCUCGA	0	0	1	0
	GAAUGUUGUCUGGCUCGAG	0	0	1	0
	GAAUGUUGUCUGGCUCGAGG	0	2	2	0
	GACCAGGCUUCAUUCCCU	0	0	0	1
	GGAAUGUUGGCUGGCUCG	0	2	1	3
	GGAAUGUUGGCUGGCUCGA	4	6	6	6
	GGAAUGUUGGCUGGCUCGAG	4	1	4	3
	GGAAUGUUGGCUGGCUCGAGG	57	140	179	175
	GGAAUGUUGUCUGGCACG	0	0	1	0
	GGAAUGUUGUCUGGCACGAGG	0	0	0	1
	GGAAUGUUGUCUGGCUCG	2	1	13	4
	GGAAUGUUGUCUGGCUCGA	16	19	37	10
	GGAAUGUUGUCUGGCUCGAG	10	13	14	4
	GGAAUGUUGUCUGGCUCGAGG	255	427	728	252
	GGAAUGUUGUCUGGCUCGG	1	0	0	0
	GGAAUGUUGUCUGGCUCGGGG	2	1	2	1
	GGAAUGUUGUUUGGCUCGAGG	0	1	3	0
	GGACCAGGCUUCAUUCCCC	0	1	1	2
	GGACCAGGCUUCAUUCCCU	0	1	0	0
	GGACCAGGCUUCAUUCCUC	1	1	1	1
	GGACCAGGCUUCAUUCCUU	0	1	0	0
	UCCGGACCAGGCUUCAUUCCC	0	0	1	0
	UCGAACCAGGCUUCAUUC	0	1	0	0
	UCGAACCAGGCUUCAUUCC	0	0	0	1
	UCGAACCAGGCUUCAUUCCC	0	1	0	1
	UCGAACCAGGCUUCAUUCCCC	26	11	30	30
	UCGGACCAGGCAUCAUUCCU	1	2	1	0
	UCGGACCAGGCAUCAUUCCUU	0	1	1	3
	UCGGACCAGGCUCCAUUC	0	0	1	0
	UCGGACCAGGCUCCAUUCC	2	2	4	5
	UCGGACCAGGCUCCAUUCCU	5	9	2	6
	UCGGACCAGGCUCCAUUCCUU	9	13	5	22
	UCGGACCAGGCUUCAAUCC	0	1	0	1
	UCGGACCAGGCUUCAAUCCC	0	1	0	0
	UCGGACCAGGCUUCAAUCCCU	7	3	2	19
	UCGGACCAGGCUUCAUCC	2	4	1	2
	UCGGACCAGGCUUCAUCCC	4	13	5	17
	UCGGACCAGGCUUCAUCCCC	12	15	6	26
	UCGGACCAGGCUUCAUCCCCC	96	81	101	124
	UCGGACCAGGCUUCAUUC	45	115	165	151
	UCGGACCAGGCUUCAUUCC	382	727	1043	1005
	UCGGACCAGGCUUCAUUCCC	527	638	563	975
	UCGGACCAGGCUUCAUUCCCC	19556	19435	36279	28543
	UCGGACCAGGCUUCAUUCCCCC	453	368	85	589
	UCGGACCAGGCUUCAUUCCCG	397	356	128	594
	UCGGACCAGGCUUCAUUCCCGU	3	2	0	2
	UCGGACCAGGCUUCAUUCCCU	23355	17247	6647	24884
	UCGGACCAGGCUUCAUUCCCUU	30	45	15	41
	UCGGACCAGGCUUCAUUCCU	1793	2400	1067	3085
	UCGGACCAGGCUUCAUUCCUA	369	444	242	958
	UCGGACCAGGCUUCAUUCCUC	4569	6427	12154	12588
	UCGGACCAGGCUUCAUUCCUU	3177	2940	952	5540
	UCGGACCAGGCUUCAUUCU	508	800	268	967
	UCGGACCAGGCUUCAUUCUC	5	7	11	13
	UCGGACCGGGCUUCAUUCCCU	0	47	0	0
	UCGGAUCAGGCUUCAUUCC	0	0	0	1
	UCGGAUCAGGCUUCAUUCCU	1	0	0	3
	UCGGAUCAGGCUUCAUUCCUC	3	6	7	11
	UCGGGCCAGGCUUCAUCCCCC	0	0	1	0
	UCUCGGACCAGGCUUCAU	1	3	1	3
	UCUCGGACCAGGCUUCAUU	21	10	19	21
	UCUCGGACCAGGCUUCAUUC	31	32	50	39
	UCUCGGACCAGGCUUCAUUCC	1230	1774	3387	2143
	UUGGACCAGGCUUCAUUC	1	1	0	2
	UUGGACCAGGCUUCAUUCC	3	3	11	2
	UUGGACCAGGCUUCAUUCCC	3	2	1	1
	UUGGACCAGGCUUCAUUCCCC	201	47	273	66
mir167	AAGCUGCCAGCAUGAUCUGA	1	3	3	3
	AGAUCAUCUUGCAGCUUC	0	0	1	0
	AGAUCAUGUGGCAGUUUCA	0	0	0	1
	AGCUGCCAGCAUGAUCUGA	0	0	1	2
	GAAGCUGCCAGCAUGAUC	0	0	0	1
	GAAGCUGCCAGCAUGAUCC	0	0	0	1
	GAAGCUGCCAGCAUGAUCUG	0	0	2	1
	GAAGCUGCCAGCAUGAUCUGA	6	16	30	30
	GAAGCUGCCAGCAUGAUCUGC	0	0	1	0
	GGUCAUGCUCUGACAGCCUCAC	0	1	0	0
	GGUCAUGCUCUGACAGCCUCACU	0	0	0	1
	UAAAGCUGCCAGCAUGAUCU	0	0	1	0
	UAAAGCUGCCAGCAUGAUCUG	0	0	0	3
	UAAAGCUGCCAGCAUGAUCUGG	0	1	1	0
	UCAGAUCAUCUUGCAGCUUCA	2	2	2	1
	UGAAGCUGACAGCAUGAUCU	0	0	0	2
	UGAAGCUGCCAACAUGAUCU	1	0	1	1
	UGAAGCUGCCAACAUGAUCUG	0	1	0	1
	UGAAGCUGCCAGCAUGAU	2	1	0	7
	UGAAGCUGCCAGCAUGAUC	6	22	41	58
	UGAAGCUGCCAGCAUGAUCU	140	161	91	506
	UGAAGCUGCCAGCAUGAUCUA	79	129	162	534
	UGAAGCUGCCAGCAUGAUCUAA	2	9	14	32
	UGAAGCUGCCAGCAUGAUCUC	6	8	14	51
	UGAAGCUGCCAGCAUGAUCUG	154	312	685	951
	UGAAGCUGCCAGCAUGAUCUGA	2328	10078	19144	25276
	UGAAGCUGCCAGCAUGAUCUGC	21	56	61	160
	UGAAGCUGCCAGCAUGAUCUGG	72	291	291	794
	UGAAGCUGCCAGCAUGAUCUU	20	21	10	76
	UGAAGCUGCCAGCAUGAUCUUA	3	2	3	3
mir168	CCCGCCUUGCAUCAACUGAAU	0	1	0	3
	CGCUUGGUGCAGGUCGGGAA	0	0	1	1
	UCGCUUGGUGCAGGUCGA	0	0	1	5
	UCGCUUGGUGCAGGUCGAGAA	0	0	1	0
	UCGCUUGGUGCAGGUCGG	2	5	6	20
	UCGCUUGGUGCAGGUCGGG	14	33	31	43
	UCGCUUGGUGCAGGUCGGGA	38	105	85	148
	UCGCUUGGUGCAGGUCGGGAA	411	843	1113	1370
	UCGCUUGGUGCAGGUCGGGAC	7	19	10	15
mir169	AGCCAAGGAUGACUUGCU	1	0	0	0
	CAGCCAAGGAUGACUUGCCG	0	0	1	1
	CAGCCAAGGAUGACUUGCCGA	0	0	2	1
	CAGCCAAGGAUGACUUGCCGG	1	2	2	0
	CAGCCAAGGAUGACUUGCCGU	1	0	0	0
	UAGCCAAGGAUGACUUGCCU	0	0	0	1
mir171	AGGUAUUGGCGUGCCUCAAUC	0	1	0	0
	CGAUGUUGGUGAGGUUCAAU	0	0	0	1
	CGAUGUUGGUGAGGUUCAAUC	2	0	0	1
	UAAUUGAGCCGUGCCAAUAUC	0	0	0	1
	UAUUGGCGUGCCUCAAUCCGA	1	0	0	0
	UGACUGAGCCGUGCCAAUAUC	0	0	0	1
	UGAGCCGCGUCAAUAUCUCU	0	0	1	1
	UGAUUGAGCCGCGCCAAUAUC	0	0	0	1
	UGAUUGAGCCGUGCCAAU	0	0	0	2
	UGAUUGAGCCGUGCCAAUAUC	29	66	144	151
	UGAUUGAGCCGUGCCAAUAUU	16	21	5	36
	UGAUUGAGUCGAGCCAAUAUC	1	0	0	1
	UGAUUGAGUCGUGCCAAU	2	4	2	3
	UGAUUGAGUCGUGCCAAUA	0	2	4	1
	UGAUUGAGUCGUGCCAAUAU	3	0	1	1
	UGAUUGAGUCGUGCCAAUAUC	90	165	363	378
	UGAUUGAGUCGUGCCAAUAUCU	0	0	4	0
	UGUUGGCCCGGCUCACUCAGA	1	0	1	0
	UUGAGCCGCGCCAAUAUC	3	11	3	3
	UUGAGCCGCGCCAAUAUCA	0	2	2	4
	UUGAGCCGCGCCAAUAUCAC	6	4	7	8
	UUGAGCCGCGCCAAUAUCACA	14	40	21	42
	UUGAGCCGCGCCAAUAUCACU	47	62	40	30
	UUGAGCCGCGCCAAUAUCU	4	5	2	3
	UUGAGCCGCGUCAAUAUC	1	0	3	0
	UUGAGCCGCGUCAAUAUCU	2	5	8	9
	UUGAGCCGCGUCAAUAUCUC	1	5	1	4
	UUGAGCCGCGUCAAUAUCUCA	52	98	27	135
	UUGAGCCGCGUCAAUAUCUCC	288	493	784	728
	UUGAGCCGCGUCAAUAUCUCU	361	437	116	664
	UUGAGCCGCGUCAAUAUCUU	6	4	4	5
	UUGAGCCGUGCCAAUAUCACG	0	1	0	0
	UUGAGUCGUGCCAAUAUC	1	0	0	0
mir172	AAUCUUGAUGAUGCUGCAC	0	1	0	0
	AAUCUUGAUGAUGCUGCAU	0	1	0	0
	AGAAUCAUGAUGAUGCUGCAU	1	0	0	2
	AGAAUCCUGAUGAUGCUGC	0	0	1	0
	AGAAUCCUGAUGAUGCUGCAC	1	0	0	0
	AGAAUCCUGAUGAUGCUGCAU	2	3	4	10
	AGAAUCUUGAUGAUGCGGCAA	0	1	0	0
	AGAAUCUUGAUGAUGCUG	0	0	1	1
	AGAAUCUUGAUGAUGCUGC	13	18	36	49
	AGAAUCUUGAUGAUGCUGCA	9	5	1	7
	AGAAUCUUGAUGAUGCUGCAG	23	13	21	69
	AGAAUCUUGAUGAUGCUGCAU	1341	965	1363	3508
	AGAAUCUUGAUGAUGCUGCGU	11	14	10	36
	AUCUUGAUGAUGCUGCAC	1	0	0	0
	AUCUUGAUGAUGCUGCAU	2	0	2	2
	GAAUCUUGAUGAUGCUGCAU	2	1	1	2
	GAGAAUCUUGAUGAUGCUGC	1	0	2	3
	GAGAAUCUUGAUGAUGCUGCA	17	5	10	17
	GAGAAUCUUGAUGAUGCUGCAU	2	0	0	4
	GGAAUCUUGAUGAUGCUGCAG	0	1	0	1
	GGAAUCUUGAUGAUGCUGCAU	3	4	2	11
	GUGGCAUCAUCAAGAUUCA	0	0	1	3
	GUGGCAUCAUCAAGAUUCAC	2	0	5	3
	GUGGCAUCAUCAAGAUUCACA	2	4	8	7
	UGAAUCUUGAUGAUGCUGCA	0	0	0	1
	UGAAUCUUGAUGAUGCUGCAC	0	1	1	1
	UGAAUCUUGAUGAUGCUGCAU	0	0	6	2
	UGAGAAUCUUGAUGAUGC	1	1	3	8
	UGAGAAUCUUGAUGAUGCU	2	3	7	8
	UGAGAAUCUUGAUGAUGCUG	1	0	3	4
	UGAGAAUCUUGAUGAUGCUGC	19	56	116	236
	UGAGAAUCUUGAUGAUGCUGCAU	0	0	0	1
	UGGCAUCAUCAAGAUUCACA	0	1	2	2
	UGGCAUCAUCAAGAUUCACAC	2	3	0	14
mir1873	ACAUGGUAUCAGAGCUGGA	0	1	0	0
mir2275	UUCAGUUUCCUCUAAUAUCUCA	0	0	1	0
mir2916	GGGACUCGAAGACGAUCA	0	0	0	1
	GGGGACUCGAAGACGAUCA	0	0	0	1
mir319	AGAGCUUCCUUCAGCCCACU	4	1	2	2
	AGAGCUUCCUUCAGCCCACUC	6	3	9	0
	AGAGCUUCCUUCAGUCCACU	50	5	20	2
	AGAGCUUCCUUCAGUCCACUC	20	3	20	1
	AGCUUCCUUCAGCCCACU	1	0	0	0
	AGCUUCCUUCAGUCCACU	31	1	3	1
	AGCUUCCUUCAGUCCACUC	4	0	4	0
	AUUGGACUGAAGGGAGCU	1	1	2	8
	AUUGGACUGAAGGGAGCUC	2	4	14	3
	AUUGGACUGAAGGGAGCUCC	617	1450	2603	3197
	CUUGGACUGAAGGGAGCU	25	7	10	2
	CUUGGACUGAAGGGAGCUC	4	2	12	2
	CUUGGACUGAAGGGAGCUCC	70	64	218	11
	CUUGGACUGAAGGGAGCUCCC	120	129	320	30
	CUUGGACUGAAGGGAGCUCCU	162	142	86	32
	GACUGAAGGGAGCUCCCA	1	0	0	0
	GACUGAAGGGAGCUCCCU	14	0	0	1
	GAGCUUCCUUCAGCCCACU	0	0	1	0
	GAGCUUCCUUCAGUCCACU	36	4	9	2
	GAGCUUCCUUCAGUCCACUC	5	1	6	0
	GCUUCCUUCAGUCCACUC	1	0	0	0
	GGACUGAAGGGAGCUCCC	0	0	1	0
	GGACUGAAGGGAGCUCCCA	1	2	0	0
	GGACUGAAGGGAGCUCCCU	10	4	4	4
	GGACUGAAGGGAGCUCCU	1	0	0	0
	UGGACUGAAGGGAGCUCC	17	8	35	4
	UGGACUGAAGGGAGCUCCC	42	39	88	24
	UGGACUGAAGGGAGCUCCCA	32	24	19	20
	UGGACUGAAGGGAGCUCCCU	454	335	405	190
	UGGACUGAAGGGAGCUCCU	63	24	20	23
	UGGACUGAAGGGAGCUCCUU	3	1	3	0
	UGGACUGAAGGGAGCUCCUUC	1	2	0	0
	UGGACUGAAGGGUGCUCCCU	1	0	1	1
	UGGGCUGAAGGGAGCUCCC	0	0	1	0
	UUGGACUGAAAGGAGCUC	1	0	0	0
	UUGGACUGAAAGGAGCUCC	0	1	2	1
	UUGGACUGAAAGGAGCUCCU	5	7	3	0
	UUGGACUGAAGGGAGCUC	19	27	60	6
	UUGGACUGAAGGGAGCUCC	524	644	2007	329
	UUGGACUGAAGGGAGCUCCC	2824	4266	10651	885
	UUGGACUGAAGGGAGCUCCCA	2117	3676	1547	563
	UUGGACUGAAGGGAGCUCCCU	35688	50278	40257	6778
	UUGGACUGAAGGGAGCUCCU	4112	4590	2030	939
	UUGGACUGAAGGGAGCUCCUU	149	150	112	28
	UUGGACUGAAGGGAGCUCCUUC	12	25	44	3
	UUGGACUGAAGGGUGCUCC	0	1	2	0
	UUGGACUGAAGGGUGCUCCC	1	4	5	1
	UUGGACUGAAGGGUGCUCCCU	21	29	16	4
	UUGGGCUGAAGGGAGCUCC	4	4	7	0
	UUGGGCUGAAGGGAGCUCCC	8	12	45	2
	UUUGGACUGAAGGGAGCU	1	1	1	1
	UUUGGACUGAAGGGAGCUC	0	0	0	2
	UUUGGACUGAAGGGAGCUCC	0	0	6	3
	UUUGGACUGAAGGGAGCUCCU	39	56	40	167
mir3630	GGAAUCUCUCUGAUGCUU	2	2	1	0
	GGGAAUCUCUCUGAUGCU	8	0	3	3
	GGGAAUCUCUCUGAUGCUU	5	1	0	0
	UGGGAAUCUCUCUGAUGCA	0	1	0	0
	UGGGAAUCUCUCUGAUGCU	6	5	1	9
	UGGGAAUCUCUCUGAUGCUU	9	0	1	0
mir384	UGGCAUUCUGUCCACCUCC	0	1	0	0
	UUGGCAUUCUGUCCACCU	0	1	1	1
	UUGGCAUUCUGUCCACCUC	4	3	5	8
	UUGGCAUUCUGUCCACCUCC	585	608	1104	1337
mir390	AAGCUCAGGAGGGAUAGC	1	0	0	1
	AAGCUCAGGAGGGAUAGCACC	1	1	0	0
	AAGCUCAGGAGGGAUAGCG	0	0	1	0
	AAGCUCAGGAGGGAUAGCGC	5	3	5	1
	AAGCUCAGGAGGGAUAGCGCC	179	147	378	186
	AAGCUCAGGAGGGAUAGCGU	2	0	2	3
	AAGCUCAGGAGGGAUAGCGUC	1	0	0	1
	AGCUCAGGAGGGAUAGCGC	0	0	0	1
	AGCUCAGGAGGGAUAGCGCC	1	2	3	0
	AGCUCAGGAGGGAUAGCGU	1	1	0	0
	CGCUAUCCAUCCUGAGUUCCA	1	0	0	0
	CGCUAUCCAUCCUGAGUUUC	9	0	0	0
	CGCUAUCCAUCCUGAGUUUCA	23	2	0	1
	CGCUGUCCAUCCUGAGUUUCA	1	0	0	0
	GAGCUCAGGAGGGAUAGCGCC	1	1	5	0
mir393	UCCAAAGGGAUCGCAUUG	0	0	1	0
	UCCAAAGGGAUCGCAUUGAU	0	0	1	1
	UCCAAAGGGAUCGCAUUGAUC	0	1	8	8
	UCCAAAGGGAUCGCAUUGAUCC	0	2	0	3
	UCCAAAGGGAUCGCAUUGAUCU	0	0	0	3
mir394	UGGCAUUCUGUCCACCUCC	0	1	0	0
	UUGGCAUUCUGUCCACCU	0	1	1	1
	UUGGCAUUCUGUCCACCUC	4	3	5	8
	UUGGCAUUCUGUCCACCUCC	585	608	1104	1337
	UUGGCAUUCUGUCCACCUCCA	3	3	7	9
mir395	CUGAAGUGUUUGGAGGAACUU	0	1	0	0
	CUGAAGUGUUUGGGGGAACUC	4	0	1	0
	CUGAAGUGUUUGGGGGGACUU	0	1	0	0
	UGAAGUGUUUGGGGGAACU	4	0	0	0
	UGAAGUGUUUGGGGGAACUC	31	16	14	8
	UGAAGUGUUUGGGGGAACUCC	1	1	0	0
	UGAAGUGUUUGGGGGAACUU	28	6	0	2
mir396	ACAGCUUUCUUGAACUUU	0	1	0	0
	CACAGCUUUCUUGAACUA	0	0	0	1
	CACAGCUUUCUUGAACUG	0	1	0	0
	CACAGCUUUCUUGAACUU	11	6	3	13
	CACAGGCUUUCUUGAACG	0	0	0	1
	CACAGGCUUUCUUGAACU	1	1	1	5
	CACAGGCUUUCUUGAACUG	1	0	0	2
	CCACAGCUUUCUUGAACU	2	0	0	4
	CCACAGCUUUCUUGAACUU	4	3	3	2
	CCACAGGCUUUCUUGAACA	0	1	0	0
	CCACAGGCUUUCUUGAACU	11	6	4	10
	CCACAGGCUUUCUUGAACUG	0	0	1	1
	CCCACAGCUUUAUUGAACU	1	0	0	0
	CUCCACAGGCUUUCUUGAACU	10	7	1	9
	CUCCACAGGCUUUCUUGAACUG	0	0	0	1
	CUCCACGGCUUUCUUGAACUU	1	1	1	1
	GGUCAAGAAAGCCGUGGGAAG	0	2	1	1
	GGUCAAGAAAGCUGUGGG	2	1	2	2
	GGUCAAGAAAGCUGUGGGA	5	24	38	21
	GGUCAAGAAAGCUGUGGGAA	4	7	9	3
	GGUCAAGAAAGCUGUGGGAAG	89	182	397	162
	GUCAAGAAAGCUGUGGGA	0	0	0	1
	GUCAAGAAAGCUGUGGGAAG	1	6	1	6
	GUUCAAGAAAGCUGUGGAAG	0	0	0	1
	GUUCAAGAAAGCUGUGGGA	0	0	1	0
	GUUCAAGAAAGCUGUGGGAA	0	0	0	1
	GUUCAAGAAAGCUGUGGGAAA	1	0	0	0
	GUUCAAUAAAGCUGUGGGA	1	0	2	0
	GUUCAAUAAAGCUGUGGGAA	1	0	3	2
	GUUCAAUAAAGCUGUGGGAAA	17	18	12	17
	GUUCAAUAAAGCUGUGGGAAG	2	5	13	1
	UCAAGAAAGCUGUGGGAAG	0	1	9	6
	UCAAUAAAGCUGUGGGAA	0	1	1	0
	UCAAUAAAGCUGUGGGAAA	0	1	0	0
	UCAAUAAAGCUGUGGGAAG	0	0	2	0
	UCCACAGCUUUCUUGAAC	1	1	3	0
	UCCACAGCUUUCUUGAACA	0	0	1	0
	UCCACAGCUUUCUUGAACG	0	0	1	0
	UCCACAGCUUUCUUGAACU	9	5	1	6
	UCCACAGCUUUCUUGAACUA	0	1	0	4
	UCCACAGCUUUCUUGAACUG	1	1	3	0
	UCCACAGCUUUCUUGAACUGU	1	11	1	0
	UCCACAGCUUUCUUGAACUU	29	15	7	27
	UCCACAGGCUUUCUUGAA	2	2	19	14
	UCCACAGGCUUUCUUGAAC	168	105	300	368
	UCCACAGGCUUUCUUGAACA	302	277	84	757
	UCCACAGGCUUUCUUGAACAU	3	1	2	0
	UCCACAGGCUUUCUUGAACG	88	100	60	312
	UCCACAGGCUUUCUUGAACGG	4	8	3	9
	UCCACAGGCUUUCUUGAACU	5818	4333	3877	11630
	UCCACAGGCUUUCUUGAACUG	1651	1769	4230	4563
	UCCCACGGCUUUCUUGAACU	1	0	0	0
	UCCCACGGCUUUCUUGAACUU	4	0	0	1
	UCUCCACAGGCUUUCUUGAAC	0	0	2	1
	UCUCCACAGGCUUUCUUGAACU	0	1	0	0
	UUCAAGAAAGUCCUUGGAAA	0	0	1	0
	UUCAAUAAAGCUGUGGGA	2	1	2	1
	UUCAAUAAAGCUGUGGGAA	3	0	3	1
	UUCAAUAAAGCUGUGGGAAA	2	6	11	9
	UUCAAUAAAGCUGUGGGAAG	4	6	9	1
	UUCCACAGCUUUCUUGAA	4	2	6	6
	UUCCACAGCUUUCUUGAAC	188	163	400	312
	UUCCACAGCUUUCUUGAACA	125	63	23	203
	UUCCACAGCUUUCUUGAACAG	0	0	1	3
	UUCCACAGCUUUCUUGAACG	40	21	14	84
	UUCCACAGCUUUCUUGAACGU	537	411	111	909
	UUCCACAGCUUUCUUGAACU	2281	1109	1151	2880
	UUCCACAGCUUUCUUGAACUA	2005	1592	455	4329
	UUCCACAGCUUUCUUGAACUG	1134	1112	1167	2753
	UUCCACAGCUUUCUUGAACUGU	4	10	1	18
	UUCCACAGCUUUCUUGAACUU	71508	50391	43051	117490
	UUCCACGGCUUUCUUGAA	1	0	0	0
	UUCCACGGCUUUCUUGAAC	0	2	5	3
	UUCCACGGCUUUCUUGAACC	1	4	1	10
	UUCCACGGCUUUCUUGAACU	29	9	21	18
	UUCCACGGCUUUCUUGAACUG	137	172	737	266
	UUCCACGGCUUUCUUGAACUU	224	132	130	363
mir397	UCAUUGAGCGCAGCGUUGAUG	0	0	1	0
	UCAUUGAGUGCAGCGUUG	0	0	1	0
	UCAUUGAGUGCAGCGUUGA	0	0	3	1
	UCAUUGAGUGCAGCGUUGAU	1	0	0	3
	UCAUUGAGUGCAGCGUUGAUG	3	2	7	16
mir398	CGUGUUCUCAGGUCGCCCCU	0	0	0	1
	CGUGUUCUCAGGUCGCCCCUG	5	4	4	14
	GUGUUCUCAGGUCGCCCCUG	0	0	0	2
	UAUGUUCUCAGGUCGCCCCUG	2	2	4	6
	UGUGUUCCCAGGUCGCCCCUG	3	6	8	5
	UGUGUUCUCAGGUCACCCC	0	0	0	1
	UGUGUUCUCAGGUCACCCCUC	3	0	0	1
	UGUGUUCUCAGGUCACCCCUG	0	2	8	6
	UGUGUUCUCAGGUCACCCCUU	1	0	0	0
	UGUGUUCUCAGGUCGCCC	1	0	2	0
	UGUGUUCUCAGGUCGCCCC	3	5	7	6
	UGUGUUCUCAGGUCGCCCCC	2	4	1	13
	UGUGUUCUCAGGUCGCCCCCG	4	5	1	14
	UGUGUUCUCAGGUCGCCCCU	32	62	18	86
	UGUGUUCUCAGGUCGCCCCUG	649	1308	3112	2954
mir399	UGCCAAAGGAGAAUUGCCCUG	0	0	12	4
mir403	UUAGAUUCACGCACAAACUCG	0	0	1	0
mir408	UGCACUGCCUCUUCCCUG	3	1	12	20
	UGCACUGCCUCUUCCCUGC	4	1	0	8
	UGCACUGCCUCUUCCCUGCC	1	0	1	3
	UGCACUGCCUCUUCCCUGG	2	8	6	9
	UGCACUGCCUCUUCCCUGGC	39	25	51	71
	UGCACUGCCUCUUCCCUGGCU	77	97	52	219
	UGCACUGCCUCUUCCCUGGCUG	0	1	0	1
mir5072	UCCCCAGCGGAGUCGCCA	0	1	5	4
	UUCCCCAGCGGAGUCGCCA	0	0	1	0
mir5077	UUCGCGUCGGGUUCACCA	0	0	3	1
mir5083	ACUACAAUUAUCUGAUCA	2	1	6	5
	AGACUACAAUUAUCUGAUC	1	0	2	2
	AGACUACAAUUAUCUGAUCA	2	1	3	1
mir5139	AAACCUGGCUCUGAUACC	0	2	0	1
	AAACCUGGCUCUGAUACCA	0	1	0	0
	AACCUGGCUCUGAUACCA	20	18	17	58
mir5168	UCGGACCAGGCUUCAAUCC	0	1	0	1
	UCGGACCAGGCUUCAAUCCC	0	1	0	0
	UCGGACCAGGCUUCAAUCCCU	7	3	2	19
mir5179	UUUGCUCAAGACCGCGCA	0	0	1	1
	UUUGCUCAAGACCGCGCAAC	2	0	3	2
	UUUUGCUCAAGACCGCGC	0	0	0	1
	UUUUGCUCAAGACCGCGCA	1	0	1	1
	UUUUGCUCAAGACCGCGCAAC	26	16	54	60
mir528	AAGGGGCAUGCAGAGGAG	0	0	1	0
	GGAAGGGGCAUGCAGAGG	0	0	1	0
	GGAAGGGGCAUGCAGAGGAG	0	1	1	0
	UGGAAGGGGCAUGCAGAG	0	2	1	1
	UGGAAGGGGCAUGCAGAGG	21	59	196	125
	UGGAAGGGGCAUGCAGAGGA	0	4	9	8
	UGGAAGGGGCAUGCAGAGGAG	192	557	2243	1568
mir529	AGAAGAGAGAGAGCACAGCCC	0	1	1	0
	AGAAGAGAGAGAGUACAGCC	0	1	0	1
	AGAAGAGAGAGAGUACAGCCC	61	192	188	20
	AGAAGAGAGAGAGUACAGCCU	123	218	41	40
	AGAAGAGAGAGAGUACAGCUU	0	2	0	0
	CUGUACCCUCUCUCUUCUUC	0	1	0	0
	GCUGUACCCUCUCUCUUC	0	0	1	0
	GCUGUACCCUCUCUCUUCU	2	5	0	0
	GCUGUACCCUCUCUCUUCUU	35	6	1	0
	GCUGUACCCUCUCUCUUCUUC	135	75	48	5
	UGUACCCUCUCUCUUCUUC	1	0	0	0
mir530	UGCAUUUGCACCUACACC	0	0	1	0
	UGCAUUUGCACCUGCACC	0	1	1	1
	UGCAUUUGCACCUGCACCU	1	0	1	2
	UGCAUUUGCACCUGCACCUC	0	1	0	0
	UGCAUUUGCACCUGCACU	0	0	0	2
mir6173	AGCCGUAAACGAUGGAUAC	0	1	0	0
mir6300	GUCGUUGUAGUAUAGUGG	2	3	2	11
mir6478	CCGACCUUAGCUCAGUUG	11	3	11	17
	CCGACCUUAGCUCAGUUGG	27	18	45	46
	CCGACCUUAGCUCAGUUGGU	831	538	267	1351
	CCGACCUUAGCUCAGUUGGUG	7	11	9	12
	CGACCUUAGCUCAGUUGGU	1	1	0	2
mir7782	CCUGCUCUGAUACCAUGU	0	1	0	0
	CUGCUCUGAUACCAUGUU	0	1	2	3
mir8155	AACCUGGCUCUGAUACCA	20	18	17	58
	UAACCUGGCUCUGAUACC	1	0	0	0
mir8175	AUCCCCGGCAACGGCGCC	0	0	0	1
	AUCCCCGGCAACGGCGCCA	0	0	1	1
	GAUCCCCGGCAACGGCGCCA	1	0	0	0
	UCCCCGGCAACGGCGCCA	5	11	25	14
mir827	UAGAUGACCAUCAACAAACA	0	0	0	1
	UUAGAUGACCAUCAACAA	0	0	0	1
	UUAGAUGACCAUCAACAAA	0	0	0	1
	UUAGAUGACCAUCAACAAAC	0	1	8	7
	UUAGAUGACCAUCAACAAACA	6	24	97	120
	UUAGAUGACCAUCAACAAACG	1	0	1	6
	UUAGAUGACCAUCAACAAACU	4	16	21	71
mir829	AGCUCUGAUACCAAAUGA	0	1	0	0
mir845	AGCUCUGAUACCAAUUGA	1	0	0	0
	CGGCUCUGAUACCAAUUG	0	0	1	0
	UGGCUCUGAUACCAAUUGAU	0	1	0	0
mir858	CUCGUUGUCUGUUCGACCUUG	0	0	1	0
	UCGUUGUCUGUUCGACCUUG	0	0	3	1
	UUCGUUGUCUGUUCGACCU	0	1	1	1
	UUCGUUGUCUGUUCGACCUU	1	2	0	1
	UUCGUUGUCUGUUCGACCUUG	5	7	34	15
mir894	CGUUUCACGUCGGGUUCA	0	1	0	0
	CGUUUCACGUCGGGUUCACC	1	3	3	5
	GUUUCACGUCGGGUUCAC	2	0	0	1
	GUUUCACGUCGGGUUCACC	1	6	2	14
	UUUCACGUCGGGUUCACC	4	6	17	28
mir947	UAUCGGAAUCUGUUACUGUUUC	0	2	0	0
“J” means juvenile plants, “A” means adult plants, “O” means mock control (water treatment) and “T” means treatment (ethephon).

## Sheet: Table S2
Table S2: Predicted novel miRNAs.
miR_name	Sequence	A_C	A_T	J_C	J_T
Afa_novel_miR1	AUCAUGUGACUGGUGAAUUACACC	1054	781	529	718
Afa_novel_miR100	AACUCGAACUCGAACUCGAACUCG	14	11	17	8
Afa_novel_miR103	UUGAUCUAGAGUAUUUGAACC	23	16	15	7
Afa_novel_miR104	AUAAUUUGGAAGUGAUUAGAAGUG	28	7	3	5
Afa_novel_miR105	ACGUGAUAUUUCUGAUGAAGAAGU	9	8	7	9
Afa_novel_miR108	AGGACUAUUUUUGCAAAUAAAUUU	558	613	624	606
Afa_novel_miR11	UUGAGCCGCGUCAAUAUCUCC	784	728	288	493
Afa_novel_miR15	CAGGAUAUUUGUAUUGGACACGGG	131	98	53	83
Afa_novel_miR16	CCUGUGCUCGCCCCUUCCACC	324	300	125	182
Afa_novel_miR18	UUCGCAGGAGAGAUGAUGCCG	641	424	181	290
Afa_novel_miR19	AUGAUCUGUGGCUCCUGAGUCUAC	337	179	106	176
Afa_novel_miR2	CGACGUAUGACAGCCGAUGAGC	6029	2184	1150	1877
Afa_novel_miR20	CUGUAAACCGCACGACUCUUC	341	180	148	127
Afa_novel_miR21	CAUGAUGUAGACUAAUAAUAU	187	520	176	293
Afa_novel_miR26	AGAGACGUCGUCGUCGGAGACAGU	229	187	128	128
Afa_novel_miR27	UGACGAUGAGAGAGAGCACGC	199	172	82	191
Afa_novel_miR28	CCGACUGUUUCUAGAGCAAGUGAU	26	29	60	38
Afa_novel_miR29	AAAAAGUUUCCGACUUUCUGAUUU	62	57	82	46
Afa_novel_miR3	CAGCAUCACCAAGAUUCACAU	852	5357	275	610
Afa_novel_miR31	UCAAUGCGAUUUCUCUGGAAU	234	269	226	148
Afa_novel_miR32	AAUACGACCUAUACGAAUUUUGAU	87	136	109	99
Afa_novel_miR35	UAACUGAGGAUUCUAACAAAUGUU	109	137	124	166
Afa_novel_miR37	UAGACCUCUAGUGUCAAAUACACU	74	108	108	78
Afa_novel_miR38	AAGAACUGUUGCUAGAGAUCAUCU	10	9	7	5
Afa_novel_miR39	AGUGCUUCUCUGUUUGCCGCGGUG	146	144	26	30
Afa_novel_miR40	UUUGUGAUUUGGUUUGGACCCGAC	15	8	5	7
Afa_novel_miR41	ACGGAGUUUGUCAGGCUUCUAGCA	92	70	35	43
Afa_novel_miR42	AAGUGUCGUGGUACGAAAUCGUGU	20	12	27	30
Afa_novel_miR43	ACGAUACGGCAUGUUAGAUACGGC	64	42	30	54
Afa_novel_miR44	CAGGAAGGAGAAGAAAAGGGAAU	80	132	10	48
Afa_novel_miR45	CAAUUUGGCUGCAGUACCAACUGU	16	22	36	39
Afa_novel_miR46	AAAGAAAAGUCUCUGCCCUGCCUU	48	74	54	47
Afa_novel_miR48	UCUUUGUUGGACAGGAGGUAA	40	64	9	14
Afa_novel_miR49	ACGGCUAUUUUGUCAUUCAUGAAU	49	51	81	42
Afa_novel_miR5	ACUAGUGCUGCACAGAUCUUGAGA	4249	2254	807	1142
Afa_novel_miR50	AUGCGAUCUCAGGAUUUGACCUGU	50	49	32	47
Afa_novel_miR51	CUGACAGAAGAGAGUGGGCAC	16	46	9	59
Afa_novel_miR52	AAGCUCGGCUUGAAAUGAAUUUCA	5	6	10	10
Afa_novel_miR54	CAACGUGAAUUUGCUAUGAAGAAU	9	14	13	12
Afa_novel_miR55	AUCGCCGAGGGCUGCGAAGACGGU	22	21	25	16
Afa_novel_miR56	AGAUACUGGAACUCUAUGGAGUAC	20	12	7	14
Afa_novel_miR58	GUUUACUACCGAUUUGUUUUU	4	4	2	2
Afa_novel_miR59	CAUGAAAUCUACCGAGCUCGAGGU	15	8	8	10
Afa_novel_miR6	UCGCUUGGUGCAGGUCGGGAA	1247	1606	471	996
Afa_novel_miR60	AGGGACGUGAGCAAUGGCCGCAGC	2	5	5	6
Afa_novel_miR61	AGGCUUACUUUAGUGCGAUGGAGU	55	48	18	62
Afa_novel_miR63	UUGAGCCGCGCCAAUAUCACGU	491	724	346	699
Afa_novel_miR64	AGCUCUCCCGCGACGAGAACGUGU	68	59	52	69
Afa_novel_miR67	AUUCUCUCUCUGUACGAACUAGAG	53	27	8	19
Afa_novel_miR69	UGAUCUGAUAAGAAGCGACUC	19	15	6	7
Afa_novel_miR70	AAUCCGUCUCGGAUCGUAAAAUCC	224	113	139	149
Afa_novel_miR72	UGUCCGUUCGGCGUCUGUUGACGU	1534	1801	2771	2083
Afa_novel_miR73	ACGUGUCCGAUACGGGAAUGAAGU	289	215	270	282
Afa_novel_miR74	CUAUACUCUGUUUUAUGAUGCAU	502	520	150	144
Afa_novel_miR75	AUUCCGGAUUAGCUGGGGUUAGCU	6	8	11	5
Afa_novel_miR77	AGUGCUAUCCGACGGCUCAGACCU	11	7	7	9
Afa_novel_miR8	AUUCAAUGAAUCUAUCUGUCAAU	1105	1442	1297	994
Afa_novel_miR80	GUACUCCGAAUUCAGAGCACCGUG	2628	1761	396	722
Afa_novel_miR83	UGACGUGGUGAACCGGGUUCAGGA	191	122	64	94
Afa_novel_miR85	AGAUGUGACUCGAAAUUGAUAAAC	15	5	4	12
Afa_novel_miR86	AGUGCUAUCCGACAGCUCAUACCU	8	10	8	14
Afa_novel_miR87	UAAGACGUAUAUAAAUUUUGAGAU	15	8	12	13
Afa_novel_miR9	GAUGGUCUACAGACUCUAGAGUGU	456	526	906	1014
Afa_novel_miR90	UGGAGAAGCAGGGCACGUGC	92	308	51	108
Afa_novel_miR93	CCGAACACGAGCUGGCUCAU	1	7	14	7
Afa_novel_miR94	UAUAGAGUCCGGCUAUUAUACUAU	43	25	44	35
Afa_novel_miR95	ACUACCGCGUUGGGUAUAUGCUGU	9	10	16	12
Afa_novel_miR96	GUUCCGAUCGGUCGAAAGUGGCCC	28	15	28	17
Afa_novel_miR97	AAGAAAUUGGUUGUGGGCUGAAUU	5	8	1	5
Afa_novel_miR98	ACCGCUUCAUUACUUCUGUUU	119	86	135	94
Afa_novel_miR99	GUAGAUCUAAAGGCUAAAAACCUA	1	0	0	2
“J” means juvenile plants, “A” means adult plants, “O” means mock control (water treatment) and “T” means treatment (ethephon).

## Sheet: Table S3
Table S3: Known miRNAs filtered by TPM>1 in at least one sample.
miRNA_family	miR_name	Sequence	Length	Total_Reads				Normalised_TPM
				J_C	J_T	A_C	A_T	J_C	J_T	A_C	A_T
conserved miRNA families
miR159	Afa-miR159a	CUUGGAUUGAAGGGAGCUCUA	21	14	22	5	34	0.69	1.06	0.23	1.64
	Afa-miR159b	UUUGGAUUGAAGGGAGCUCUA	21	3202	3915	2376	7620	158.84	188.9	109.72	368.41
	Afa-miR159c	UUUGGAUUGAAGGGAGCUCCU	21	160	111	60	182	7.94	5.35	2.77	8.8
	Afa-miR159d	UUUGGAUUGAAGGGAGCUCUU	21	374	517	101	803	18.55	24.95	4.66	38.82
	Afa-miR159e	UUUGGAUUGAAGGGAGCUCUG	21	18220	26794	54247	50069	903.83	1292.81	2505.11	2420.76
miR160	Afa-miR160a	UGCCUGGCUCCCUGAAUGCCA	21	1080	1079	1626	1901	53.58	52.06	75.09	91.91
	Afa-miR160b	UGCCUGGCUCCCUGUAUGCCA	21	313	345	432	448	15.52	16.65	19.95	21.66
miR162	Afa-miR162	UCGAUAAACCUCUGCAUCCGG	21	2568	3978	7632	5202	127.4	191.94	352.45	251.52
miR164	Afa-miR164a	UGGAGAAGCAGGGCACGUGAA	21	131	288	224	1066	6.49	13.9	10.34	51.53
	Afa-miR164b	UGGAGAAGCAGGGCACGUGCA	21	2946	11787	20897	46735	146.14	568.72	965.01	2259.56
	Afa-miR164c	UGGAGAAGCAGGGCACGUGCG	21	102	386	384	1762	5.06	18.62	17.73	85.19
	Afa-miR164d	UGGAGAAGCAGGGCACGUGCU	21	137	387	156	1514	6.8	18.67	7.2	73.2
	Afa-miR164e	UGGAGAAGCAGGGCACGUGU	20	583	1582	514	4796	28.92	76.33	23.74	231.88
	Afa-miR164f	UGGAGAAGCAGGGUACGUGCA	21	5	12	28	80	0.25	0.58	1.29	3.87
miR166	Afa-miR166a	GGAAUGUUGGCUGGCUCGAGG	21	57	140	179	175	2.83	6.75	8.27	8.46
	Afa-miR166b	GGAAUGUUGUCUGGCUCGAGG	21	271	446	765	262	13.44	21.52	35.33	12.66
	Afa-miR166c	UCGAACCAGGCUUCAUUCCCC	21	26	11	30	30	1.29	0.53	1.39	1.45
	Afa-miR166d	UCGGACCAGGCUUCAUCCCCC	21	108	96	107	150	5.36	4.63	4.94	7.26
	Afa-miR166e	UCGGACCAGGCUUCAUUCCCC	21	20963	21283	38135	31263	1039.88	1026.9	1761.07	1511.52
	Afa-miR166f	UCGGACCAGGCUUCAUUCCCG	21	397	356	128	594	19.69	17.18	5.91	28.72
	Afa-miR166g	UCGGACCAGGCUUCAUUCCCU	21	23385	17292	6662	24925	1160.03	834.33	307.65	1205.08
	Afa-miR166h	UCGGACCAGGCUUCAUUCCUC	21	4569	6427	12154	12588	226.65	310.1	561.27	608.61
	Afa-miR166i	UCGGACCAGGCUUCAUUCCUU	21	5847	6584	2529	10550	290.04	317.67	116.79	510.07
	Afa-miR166j	UCUCGGACCAGGCUUCAUUCC	21	1300	1831	3485	2223	64.49	88.33	160.94	107.49
	Afa-miR166k	UUGGACCAGGCUUCAUUCCCC	21	201	47	273	66	9.97	2.27	12.61	3.19
miR167	Afa-miR167a	UGAAGCUGCCAGCAUGAUCUA	21	79	129	162	534	3.92	6.22	7.48	25.82
	Afa-miR167b	UGAAGCUGCCAGCAUGAUCUGA	22	2642	10606	20019	26904	131.06	511.73	924.47	1300.76
	Afa-miR167c	UGAAGCUGCCAGCAUGAUCUGG	22	113	368	362	1030	5.6	17.75	16.72	49.8
miR168	Afa-miR168	UCGCUUGGUGCAGGUCGGGAA	21	463	981	1229	1561	22.97	47.33	56.76	75.48
miR171	Afa-miR171a	UGAUUGAGCCGUGCCAAUAUU	21	45	87	149	187	2.23	4.19	6.88	9.04
	Afa-miR171b	UGAUUGAGUCGUGCCAAUAUC	21	90	165	363	378	4.46	7.96	16.76	18.28
	Afa-miR171c	UUGAGCCGCGCCAAUAUCACU	21	61	102	61	72	3.02	4.92	2.82	3.48
	Afa-miR171d	UUGAGCCGCGUCAAUAUCUCC	21	288	493	784	728	14.29	23.79	36.2	35.2
	Afa-miR171e	UUGAGCCGCGUCAAUAUCUCU	21	413	535	143	799	20.49	25.82	6.61	38.63
miR172	Afa-miR172a	AGAAUCUUGAUGAUGCUGCAU	21	1388	1010	1430	3662	68.85	48.74	66.03	177.06
	Afa-miR172b	UGAGAAUCUUGAUGAUGCUGC	21	19	56	116	236	0.94	2.7	5.36	11.41
miR319	Afa-miR319a	AGAGCUUCCUUCAGUCCACUC	21	137	13	52	6	6.8	0.62	2.4	0.3
	Afa-miR319b	AUUGGACUGAAGGGAGCUCC	20	994	1792	3237	3272	49.31	86.46	149.49	158.2
	Afa-miR319c	UGGACUGAAGGGAGCUCCCU	20	608	430	567	261	30.16	20.75	26.18	12.62
	Afa-miR319d	UUGGACUGAAGGGAGCUCCCU	21	46197	64342	57141	10019	2291.64	3104.48	2638.74	484.41
miR394	Afa-miR394	UUGGCAUUCUGUCCACCUCC	20	585	608	1104	1337	29.02	29.34	50.98	64.64
miR396	Afa-miR396a	GGUCAAGAAAGCUGUGGGAAG	21	94	206	435	183	4.66	9.94	20.08	8.85
	Afa-miR396b	UCCACAGGCUUUCUUGAACUG	21	1819	1874	4530	4931	90.23	90.42	209.19	238.4
	Afa-miR396c	UCCACAGGCUUUCUUGAACG	20	6208	4710	4021	12699	307.96	227.26	185.69	613.97
	Afa-miR396d	UUCCACAGCUUUCUUGAACUU	21	78237	55190	47267	129634	3881.01	2662.87	2182.76	6267.58
miR398	Afa-miR398	UGUGUUCUCAGGUCGCCCCUG	21	681	1370	3130	3040	33.78	66.1	144.54	146.98
miR528	Afa-miR528	UGGAAGGGGCAUGCAGAGGAG	21	213	616	2439	1693	10.56	29.73	112.63	81.85
miR6478	Afa-miR6478	CCGACCUUAGCUCAGUUGGU	20	858	556	312	1397	42.56	26.83	14.41	67.54
non-conserved miRNA families
miR156	Afa-miR156	UGACAGAAGAGAGUGAGCACA	21	122	208	141	174	6.05	10.03	6.51	8.42
miR165	Afa-miR165	UCGGACCAGGCUUCAUCCCCC	21	108	96	107	150	5.36	4.63	4.94	7.26
miR390	Afa-miR390a	AAGCUCAGGAGGGAUAGCGCC	21	179	147	378	186	8.88	7.09	17.46	8.99
	Afa-miR390b	CGCUAUCCAUCCUGAGUUUCA	21	23	2	0	1	1.14	0.1	0	0.05
miR395	Afa-miR395a	UGAAGUGUUUGGGGGAACUC	20	31	16	14	8	1.54	0.77	0.65	0.39
	Afa-miR395b	UGAAGUGUUUGGGGGAACUU	20	28	6	0	2	1.39	0.29	0	0.1
miR408	Afa-miR408	UGCACUGCCUCUUCCCUGGCU	21	116	122	103	290	5.75	5.89	4.76	14.02
miR529	Afa-miR529a	AGAAGAGAGAGAGUACAGCCU	21	184	410	229	60	9.13	19.78	10.57	2.9
	Afa-miR529b	GCUGUACCCUCUCUCUUCUUC	21	170	81	49	5	8.44	3.91	2.27	0.24
miR827	Afa-miR827	UUAGAUGACCAUCAACAAACU	21	10	40	118	191	0.5	1.93	5.45	9.23
miR858	Afa-miR858	UUCGUUGUCUGUUCGACCUUG	21	5	7	34	15	0.25	0.34	1.57	0.73
miR894	Afa-miR894	UUUCACGUCGGGUUCACC	18	4	6	17	28	0.2	0.29	0.79	1.35
miR5139	Afa-miR5139	AACCUGGCUCUGAUACCA	18	20	18	17	58	0.99	0.87	0.79	2.8
miR5179	Afa-miR5179	UUUUGCUCAAGACCGCGCAAC	21	26	16	54	60	1.29	0.77	2.49	2.9
“J” means juvenile plants, “A” means adult plants, “O” means mock control (water treatment) and “T” means treatment (ethephon).

## Sheet: Table S4
Table S4: Novel miRNAs filtered by TPM>1 in at least one sample.
miR_name	Sequence	Length	Total_Reads				Normalised_TPM
			J_C	J_T	A_C	A_T	J_C	J_T	A_C	A_T
Afa_novel_miR1	AUCAUGUGACUGGUGAAUUACACC	24	529	718	1054	781	25.8351	34.1603	47.8185	36.8039
Afa_novel_miR2	CGACGUAUGACAGCCGAUGAGC	22	1150	1877	6029	2184	56.1633	89.3021	273.527	102.919
Afa_novel_miR3	CAGCAUCACCAAGAUUCACAU	21	275	610	852	5357	13.4303	29.022	38.654	252.443
Afa_novel_miR5	ACUAGUGCUGCACAGAUCUUGAGA	24	807	1142	4249	2254	39.412	54.333	192.771	106.218
Afa_novel_miR6	UCGCUUGGUGCAGGUCGGGAA	21	471	996	1247	1606	23.0025	47.3867	56.5746	75.6812
Afa_novel_miR8	AUUCAAUGAAUCUAUCUGUCAAU	23	1297	994	1105	1442	63.3424	47.2916	50.1323	67.9529
Afa_novel_miR9	GAUGGUCUACAGACUCUAGAGUGU	24	906	1014	456	526	44.2469	48.2431	20.6881	24.7872
Afa_novel_miR11	UUGAGCCGCGUCAAUAUCUCC	21	288	493	784	728	14.0652	23.4555	35.5689	34.3063
Afa_novel_miR15	CAGGAUAUUUGUAUUGGACACGGG	24	53	83	131	98	2.58839	3.94889	5.94328	4.61816
Afa_novel_miR16	CCUGUGCUCGCCCCUUCCACC	21	125	182	324	300	6.1047	8.65902	14.6994	14.1372
Afa_novel_miR18	UUCGCAGGAGAGAUGAUGCCG	21	181	290	641	424	8.83961	13.7973	29.0812	19.9806
Afa_novel_miR19	AUGAUCUGUGGCUCCUGAGUCUAC	24	106	176	337	179	5.17679	8.37356	15.2892	8.4352
Afa_novel_miR20	CUGUAAACCGCACGACUCUUC	21	148	127	341	180	7.22797	6.04228	15.4707	8.48233
Afa_novel_miR21	CAUGAUGUAGACUAAUAAUAU	21	176	293	187	520	8.59542	13.9401	8.48392	24.5045
Afa_novel_miR26	AGAGACGUCGUCGUCGGAGACAGU	24	128	128	229	187	6.25122	6.08986	10.3894	8.81219
Afa_novel_miR27	UGACGAUGAGAGAGAGCACGC	21	82	191	199	172	4.00469	9.08721	9.02834	8.10533
Afa_novel_miR28	CCGACUGUUUCUAGAGCAAGUGAU	24	60	38	26	29	2.93026	1.80793	1.17958	1.3666
Afa_novel_miR29	AAAAAGUUUCCGACUUUCUGAUUU	24	82	46	62	57	4.00469	2.18854	2.81285	2.68607
Afa_novel_miR31	UCAAUGCGAUUUCUCUGGAAU	21	226	148	234	269	11.0373	7.0414	10.6162	12.6764
Afa_novel_miR32	AAUACGACCUAUACGAAUUUUGAU	24	109	99	87	136	5.3233	4.71013	3.94706	6.40887
Afa_novel_miR35	UAACUGAGGAUUCUAACAAAUGUU	24	124	166	109	137	6.05587	7.89779	4.94517	6.45599
Afa_novel_miR37	UAGACCUCUAGUGUCAAAUACACU	24	108	78	74	108	5.27446	3.71101	3.35727	5.0894
Afa_novel_miR39	AGUGCUUCUCUGUUUGCCGCGGUG	24	26	30	146	144	1.26978	1.42731	6.62381	6.78586
Afa_novel_miR41	ACGGAGUUUGUCAGGCUUCUAGCA	24	35	43	92	70	1.70932	2.04581	4.17391	3.29868
Afa_novel_miR42	AAGUGUCGUGGUACGAAAUCGUGU	24	27	30	20	12	1.31862	1.42731	0.907371	0.565488
Afa_novel_miR43	ACGAUACGGCAUGUUAGAUACGGC	24	30	54	64	42	1.46513	2.56916	2.90359	1.97921
Afa_novel_miR44	CAGGAAGGAGAAGAAAAGGGAAU	23	10	48	80	132	0.488376	2.2837	3.62948	6.22037
Afa_novel_miR45	CAAUUUGGCUGCAGUACCAACUGU	24	36	39	16	22	1.75815	1.8555	0.725897	1.03673
Afa_novel_miR46	AAAGAAAAGUCUCUGCCCUGCCUU	24	54	47	48	74	2.63723	2.23612	2.17769	3.48718
Afa_novel_miR48	UCUUUGUUGGACAGGAGGUAA	21	9	14	40	64	0.439539	0.666078	1.81474	3.01594
Afa_novel_miR49	ACGGCUAUUUUGUCAUUCAUGAAU	24	81	42	49	51	3.95585	1.99824	2.22306	2.40333
Afa_novel_miR50	AUGCGAUCUCAGGAUUUGACCUGU	24	32	47	50	49	1.5628	2.23612	2.26843	2.30908
Afa_novel_miR51	CUGACAGAAGAGAGUGGGCAC	21	9	59	16	46	0.439539	2.80704	0.725897	2.16771
Afa_novel_miR55	AUCGCCGAGGGCUGCGAAGACGGU	24	25	16	22	21	1.22094	0.761232	0.998108	0.989605
Afa_novel_miR61	AGGCUUACUUUAGUGCGAUGGAGU	24	18	62	55	48	0.879077	2.94978	2.49527	2.26195
Afa_novel_miR63	UUGAGCCGCGCCAAUAUCACGU	22	346	699	491	724	16.8978	33.2563	22.276	34.1178
Afa_novel_miR64	AGCUCUCCCGCGACGAGAACGUGU	24	52	69	68	59	2.53956	3.28282	3.08506	2.78032
Afa_novel_miR67	AUUCUCUCUCUGUACGAACUAGAG	24	8	19	53	27	0.390701	0.903964	2.40453	1.27235
Afa_novel_miR70	AAUCCGUCUCGGAUCGUAAAAUCC	24	139	149	224	113	6.78843	7.08898	10.1626	5.32502
Afa_novel_miR72	UGUCCGUUCGGCGUCUGUUGACGU	24	2771	2083	1534	1801	135.329	99.103	69.5954	84.8704
Afa_novel_miR73	ACGUGUCCGAUACGGGAAUGAAGU	24	270	282	289	215	13.1862	13.4167	13.1115	10.1317
Afa_novel_miR74	CUAUACUCUGUUUUAUGAUGCAU	23	150	144	502	520	7.32564	6.85109	22.775	24.5045
Afa_novel_miR80	GUACUCCGAAUUCAGAGCACCGUG	24	396	722	2628	1761	19.3397	34.3506	119.229	82.9854
Afa_novel_miR83	UGACGUGGUGAACCGGGUUCAGGA	24	64	94	191	122	3.12561	4.47224	8.66539	5.74913
Afa_novel_miR90	UGGAGAAGCAGGGCACGUGC	20	51	108	92	308	2.49072	5.13832	4.17391	14.5142
Afa_novel_miR94	UAUAGAGUCCGGCUAUUAUACUAU	24	44	35	43	25	2.14886	1.6652	1.95085	1.1781
Afa_novel_miR95	ACUACCGCGUUGGGUAUAUGCUGU	24	16	12	9	10	0.781402	0.570924	0.408317	0.47124
Afa_novel_miR96	GUUCCGAUCGGUCGAAAGUGGCCC	24	28	17	28	15	1.36745	0.80881	1.27032	0.70686
Afa_novel_miR98	ACCGCUUCAUUACUUCUGUUU	21	135	94	119	86	6.59308	4.47224	5.39886	4.05267
Afa_novel_miR103	UUGAUCUAGAGUAUUUGAACC	21	15	7	23	16	0.732564	0.333039	1.04348	0.753985
Afa_novel_miR104	AUAAUUUGGAAGUGAUUAGAAGUG	24	3	5	28	7	0.146513	0.237885	1.27032	0.329868
Afa_novel_miR108	AGGACUAUUUUUGCAAAUAAAUUU	24	624	606	558	613	30.4747	28.8317	25.3157	28.887
“J” means juvenile plants, “A” means adult plants, “O” means mock control (water treatment) and “T” means treatment (ethephon).

## Sheet: Table S5
Table S5: Read counts and distribution of miRNA families in all samples.
miRNA_family	Total_Reads
	J_C	J_T	A_C	A_T
Afa-miR156	122(0.05%)	208(0.08%)	141(0.05%)	174(0.04%)
Afa-miR159	21970(9.52%)	31359(12.36%)	56789(18.65%)	58708(14.24%)
Afa-miR160	1393(0.60%)	1424(0.56%)	2058(0.68%)	2349(0.57%)
Afa-miR162	2568(1.11%)	3978(1.57%)	7632(2.51%)	5202(1.26%)
Afa-miR164	3904(1.69%)	14442(5.69%)	22203(7.29%)	55953(13.58%)
Afa-miR165	108(0.05%)	96(0.04%)	107(0.04%)	150(0.04%)
Afa-miR166	57124(24.75%)	54513(21.48%)	64447(21.16%)	82826(20.10%)
Afa-miR167	2834(1.23%)	11103(4.38%)	20543(6.75%)	28468(6.91%)
Afa-miR168	463(0.20%)	981(0.39%)	1229(0.40%)	1561(0.38%)
Afa-miR171	897(0.39%)	1382(0.54%)	1500(0.49%)	2164(0.53%)
Afa-miR172	1407(0.61%)	1066(0.42%)	1546(0.51%)	3898(0.95%)
Afa-miR319	47936(20.77%)	66577(26.24%)	60997(20.03%)	13558(3.29%)
Afa-miR384	585(0.25%)	608(0.24%)	1104(0.36%)	1337(0.32%)
Afa-miR390	202(0.09%)	149(0.06%)	378(0.12%)	187(0.05%)
Afa-miR394	585(0.25%)	608(0.24%)	1104(0.36%)	1337(0.32%)
Afa-miR395	59(0.03%)	22(0.01%)	14(0.00%)	10(0.00%)
Afa-miR396	86358(37.42%)	61980(24.43%)	56253(18.47%)	147447(35.77%)
Afa-miR398	681(0.30%)	1370(0.54%)	3130(1.03%)	3040(0.74%)
Afa-miR408	116(0.05%)	122(0.05%)	103(0.03%)	290(0.07%)
Afa-miR528	213(0.09%)	616(0.24%)	2439(0.80%)	1693(0.41%)
Afa-miR529	354(0.15%)	491(0.19%)	278(0.09%)	65(0.02%)
Afa-miR827	10(0.00%)	40(0.02%)	118(0.04%)	191(0.05%)
Afa-miR858	5(0.00%)	7(0.00%)	34(0.01%)	15(0.00%)
Afa-miR894	4(0.00%)	6(0.00%)	17(0.01%)	28(0.01%)
Afa-miR5139	20(0.01%)	18(0.01%)	17(0.01%)	58(0.01%)
Afa-miR5179	26(0.01%)	16(0.01%)	54(0.02%)	60(0.01%)
Afa-miR6478	858(0.37%)	556(0.22%)	312(0.10%)	1397(0.34%)
“J” means juvenile plants, “A” means adult plants, “O” means mock control (water treatment) and “T” means treatment (ethephon).

## Sheet: TableS6
Table S6: Identification of differentially expressed miRNAs under conditions of FDR < 0.001 and |log2(fold change)| > 1.
miR_name	Sequence	J_C	J_T	A_C	A_T	log2FoldChange(J_T/J_C)	FDR	Up/Down-Regulation(J_T/J_C)	P-value	log2FoldChange(A_T/A_C)	FDR	Up/Down-Regulation(A_T/A_C)	P-value	log2FoldChange(A_C/J_C)	FDR	Up/Down-Regulation(A_C/J_C)	P-value
Afa-miR159a	CUUGGAUUGAAGGGAGCUCUA	0.69	1.06	0.23	1.64	0.652077	0.364806	*	0.310878	2.76553	0.000121831	Up	6.41216e-05	-1.48543	0.00876966	*	0.00648192
Afa-miR159b	UUUGGAUUGAAGGGAGCUCUA	158.84	188.9	109.72	368.41	0.290039	4.97964e-05	*	2.07846e-05	1.68126	0	Up	0	-0.430438	4.56056e-111	*	7.53484e-112
Afa-miR159c	UUUGGAUUGAAGGGAGCUCCU	7.94	5.35	2.77	8.8	-0.527512	0.000292202	*	0.000144831	1.6009	7.9996e-09	Up	3.64894e-09	-1.41504	2.82522e-19	Down	9.82686e-20
Afa-miR159d	UUUGGAUUGAAGGGAGCUCUU	18.55	24.95	4.66	38.82	0.467126	0.00171543	*	0.00092484	2.99104	3.15959e-97	Up	5.8203e-98	-1.88868	5.08131e-58	Down	1.01626e-58
Afa-miR159e	UUUGGAUUGAAGGGAGCUCUG	903.83	1292.81	2505.11	2420.76	0.556387	2.08916e-196	*	1.09e-197	-0.115626	0	*	0	1.57402	0	Up	0
Afa-miR162	UCGAUAAACCUCUGCAUCCGG	127.4	191.94	352.45	251.52	0.631398	2.65839e-40	*	2.08048e-41	-0.552995	1.36899e-302	*	1.56113e-303	1.57142	1.1543e-287	Up	1.20449e-288
Afa-miR164a	UGGAGAAGCAGGGCACGUGAA	6.49	13.9	10.34	51.53	1.1365	5.50851e-11	Up	1.5328e-11	2.25064	1.53322e-85	Up	3.22784e-86	0.773932	0.0434152	*	0.0354872
Afa-miR164b	UGGAGAAGCAGGGCACGUGCA	146.14	568.72	965.01	2259.56	2.00037	0	Up	0	1.16121	0	Up	0	2.82647	0	Up	0
Afa-miR164c	UGGAGAAGCAGGGCACGUGCG	5.06	18.62	17.73	85.19	1.92003	2.73441e-33	Up	3.56662e-34	2.19804	3.67953e-135	Up	5.48702e-136	1.91254	7.55709e-23	Up	2.56284e-23
Afa-miR164d	UGGAGAAGCAGGGCACGUGCU	6.8	18.67	7.2	73.2	1.49816	6.44046e-23	Up	1.28809e-23	3.27875	1.02466e-203	Up	1.34823e-204	0.18737	0.148751	*	0.131935
Afa-miR164e	UGGAGAAGCAGGGCACGUGU	28.92	76.33	23.74	231.88	1.44018	2.29912e-84	Up	1.39946e-85	3.22199	0	Up	0	-0.181728	2.17522e-12	*	9.26832e-13
Afa-miR164f	UGGAGAAGCAGGGUACGUGCA	0.25	0.58	1.29	3.87	1.26303	0.187249	*	0.146543	1.51457	0.000442658	Up	0.00024851	2.48543	0.00158134	*	0.00108631
Afa-miR166a	GGAAUGUUGGCUGGCUCGAGG	2.83	6.75	8.27	8.46	1.29639	3.28695e-07	Up	1.17187e-07	-0.0326047	0.0070348	*	0.00462816	1.65093	1.05062e-08	Up	5.29876e-09
Afa-miR166b	GGAAUGUUGUCUGGCUCGAGG	13.44	21.52	35.33	12.66	0.718751	4.52427e-07	*	1.65234e-07	-1.54589	5.93407e-92	Down	1.19722e-92	1.49717	5.39671e-27	Up	1.54862e-27
Afa-miR166f	UCGGACCAGGCUUCAUUCCCG	19.69	17.18	5.91	28.72	-0.157262	0.0074255	*	0.00419702	2.21432	6.11721e-47	Up	1.50247e-47	-1.633	3.52309e-53	Down	7.35254e-54
Afa-miR166g	UCGGACCAGGCUUCAUUCCCU	1160.03	834.33	307.65	1205.08	-0.435479	0	*	0	1.90357	0	Up	0	-1.81156	0	Down	0
Afa-miR166h	UCGGACCAGGCUUCAUUCCUC	226.65	310.1	561.27	608.61	0.492267	3.37811e-35	*	4.11248e-36	0.0506179	1.45323e-80	*	3.1869e-81	1.41148	0	Up	0
Afa-miR166i	UCGGACCAGGCUUCAUUCCUU	290.04	317.67	116.79	510.07	0.171268	0.3455	*	0.291422	2.0606	0	Up	0	-1.20913	0	Down	0
Afa-miR166j	UCUCGGACCAGGCUUCAUUCC	64.49	88.33	160.94	107.49	0.49412	5.96023e-11	*	1.71033e-11	-0.648651	1.12269e-162	*	1.57571e-163	1.42265	2.16221e-105	Up	3.76036e-106
Afa-miR166k	UUGGACCAGGCUUCAUUCCCC	9.97	2.27	12.61	3.19	-2.09646	8.50505e-27	Down	1.40518e-27	-2.04836	1.10863e-44	Down	2.8202e-45	0.441705	0.996752	*	0.996752
Afa-miR167a	UGAAGCUGCCAGCAUGAUCUA	3.92	6.22	7.48	25.82	0.707447	0.0100283	*	0.00584256	1.72085	3.06571e-27	Up	9.9501e-28	1.03607	0.00323778	*	0.00230868
Afa-miR167b	UGAAGCUGCCAGCAUGAUCUGA	131.06	511.73	924.47	1300.76	2.00518	0	Up	0	0.426451	0.0825111	*	0.0636928	2.92167	0	Up	0
Afa-miR167c	UGAAGCUGCCAGCAUGAUCUGG	5.6	17.75	16.72	49.8	1.70338	1.13908e-26	Up	1.981e-27	1.50858	2.39144e-39	Up	6.50304e-40	1.67967	6.33831e-17	Up	2.31486e-17
Afa-miR168	UCGCUUGGUGCAGGUCGGGAA	22.97	47.33	56.76	75.48	1.08324	7.33241e-32	Up	1.08392e-32	0.344986	0.356498	*	0.303336	1.4084	4.38695e-37	Up	1.06813e-37
Afa-miR171a	UGAUUGAGCCGUGCCAAUAUU	2.23	4.19	6.88	9.04	0.95109	0.00352733	*	0.00193236	0.327726	0.676789	*	0.635232	1.72732	4.63082e-08	Up	2.41608e-08
Afa-miR171b	UGAUUGAGUCGUGCCAAUAUC	4.46	7.96	16.76	18.28	0.874469	0.000181832	*	8.5382e-05	0.0584167	0.00193457	*	0.00122183	2.01197	1.08363e-23	Up	3.5807e-24
Afa-miR171d	UUGAGCCGCGUCAAUAUCUCC	14.29	23.79	36.2	35.2	0.775519	6.9853e-09	*	2.12596e-09	-0.106915	1.76781e-11	*	7.5985e-12	1.44478	1.48349e-25	Up	4.51498e-26
Afa-miR171e	UUGAGCCGCGUCAAUAUCUCU	20.49	25.82	6.61	38.63	0.373397	0.0239911	*	0.0150205	2.48218	5.97298e-75	Up	1.36226e-75	-1.53013	9.82017e-52	Down	2.13482e-52
Afa-miR172a	AGAAUCUUGAUGAUGCUGCAU	68.85	48.74	66.03	177.06	-0.458652	1.37655e-23	*	2.6334e-24	1.35662	1.22646e-107	Up	2.0441e-108	0.0430076	6.68404e-13	*	2.73174e-13
Afa-miR172b	UGAGAAUCUUGAUGAUGCUGC	0.94	2.7	5.36	11.41	1.55943	0.000196979	Up	9.42072e-05	1.02466	0.000196729	Up	0.000106993	2.61005	3.34958e-12	Up	1.45634e-12
Afa-miR319a	AGAGCUUCCUUCAGUCCACUC	6.8	0.62	2.4	0.3	-3.39759	1.59091e-29	Down	2.49012e-30	-3.11548	3.53062e-13	Down	1.39366e-13	-1.39759	1.74547e-16	Down	6.52654e-17
Afa-miR319b	AUUGGACUGAAGGGAGCUCC	49.31	86.46	149.49	158.2	0.850253	1.6277e-35	*	1.84001e-36	0.0155154	1.36268e-26	*	4.54228e-27	1.70334	9.8529e-146	Up	1.45652e-146
Afa-miR319c	UGGACUGAAGGGAGCUCCCU	30.16	20.75	26.18	12.62	-0.499735	3.45599e-12	*	9.31614e-13	-1.1193	1.88334e-48	Down	4.46054e-49	-0.100723	2.67585e-10	*	1.27975e-10
Afa-miR319d	UUGGACUGAAGGGAGCUCCCU	2291.64	3104.48	2638.74	484.41	0.477962	2.06752243693961e-317	*	8.98922798669398e-319	-2.51179	0	Down	0	0.306727	3.17768e-49	*	7.18432e-50
Afa-miR390a	AAGCUCAGGAGGGAUAGCGCC	8.88	7.09	17.46	8.99	-0.284143	0.0125447	*	0.00752684	-1.02308	8.46694e-30	Down	2.5995e-30	1.07843	1.23434e-06	Up	6.76204e-07
Afa-miR390b	CGCUAUCCAUCCUGAGUUUCA	1.14	0.1	0	0.05	-3.52356	8.59888e-06	Down	3.36478e-06	9.96578	0.671365	*	0.647808	-14.4893	4.64354e-09	Down	2.30158e-09
Afa-miR395a	UGAAGUGUUUGGGGGAACUC	1.54	0.77	0.65	0.39	-0.954196	0.0187819	*	0.0115958	-0.807355	0.0718545	*	0.054206	-1.14684	0.000573913	Down	0.00036431
Afa-miR395b	UGAAGUGUUUGGGGGAACUU	1.39	0.29	0	0.1	-2.22239	8.16209e-05	Down	3.47776e-05	10.9658	0.4203	*	0.368684	-14.7731	7.12626e-11	Down	3.16034e-11
Afa-miR396a	GGUCAAGAAAGCUGUGGGAAG	4.66	9.94	20.08	8.85	1.13191	4.01597e-08	Up	1.36194e-08	-1.24917	3.8295e-42	Down	1.00776e-42	2.21028	5.35234e-33	Up	1.44281e-33
Afa-miR396b	UCCACAGGCUUUCUUGAACUG	90.23	90.42	209.19	238.4	0.0429754	0.0500815	*	0.0335328	0.122369	1.80529e-20	*	6.49272e-21	1.31637	4.37065e-113	Up	6.84102e-114
Afa-miR396c	UCCACAGGCUUUCUUGAACG	307.96	227.26	185.69	613.97	-0.398401	4.54365e-84	*	3.1608e-85	1.65909	0	Up	0	-0.626574	1.51915e-300	*	1.4531e-301
Afa-miR396d	UUCCACAGCUUUCUUGAACUU	3881.01	2662.87	2182.76	6267.58	-0.503444	0	*	0	1.45554	0	Up	0	-0.727018	0	*	0
Afa-miR398	UGUGUUCUCAGGUCGCCCCUG	33.78	66.1	144.54	146.98	1.00845	2.49075e-38	Up	2.38246e-39	-0.0420913	5.71633e-33	*	1.70487e-33	2.20044	2.48898e-228	Up	3.2465e-229
Afa-miR408	UGCACUGCCUCUUCCCUGGCU	5.75	5.89	4.76	14.02	0.0727563	0.746757	*	0.701302	1.49341	1.06688e-11	Up	4.39854e-12	-0.17148	0.00240771	*	0.00167493
Afa-miR5139	AACCUGGCUCUGAUACCA	0.99	0.87	0.79	2.8	-0.152003	0.582435	*	0.526724	1.77052	0.00045942	Up	0.00026195	-0.234465	0.167984	*	0.151916
Afa-miR528	UGGAAGGGGCAUGCAGAGGAG	10.56	29.73	112.63	81.85	1.53208	5.27495e-37	Up	5.5043e-38	-0.526708	3.16261e-93	*	6.10328e-94	3.51736	0	Up	0
Afa-miR529a	AGAAGAGAGAGAGUACAGCCU	9.13	19.78	10.57	2.9	1.15592	1.10925e-15	Up	2.79724e-16	-1.93231	1.35203e-35	Down	3.79516e-36	0.315642	0.404351	*	0.376222
Afa-miR529b	GCUGUACCCUCUCUCUUCUUC	8.44	3.91	2.27	0.24	-1.06954	3.76775e-10	Down	1.11394e-10	-3.29278	5.79561e-13	Down	2.33858e-13	-1.79468	9.47336e-26	Down	2.80082e-26
Afa-miR6478	CCGACCUUAGCUCAGUUGGU	42.56	26.83	14.41	67.54	-0.625893	1.42681e-22	*	3.10176e-23	2.16271	1.35515e-104	Up	2.37746e-105	-1.45943	4.66278e-101	Down	8.51464e-102
Afa-miR827	UUAGAUGACCAUCAACAAACU	0.5	1.93	5.45	9.23	2	0.000150884	Up	6.69136e-05	0.694786	0.106017	*	0.0827676	3.56071	8.7382e-18	Up	3.11536e-18
Afa-miR858	UUCGUUGUCUGUUCGACCUUG	0.25	0.34	1.57	0.73	0.485427	0.751304	*	0.712106	-1.18057	0.000396742	Down	0.000219252	2.76553	0.000151902	Up	8.98202e-05
Afa_novel_miR104	AUAAUUUGGAAGUGAUUAGAAGUG	0.146513	0.237885	1.27032	0.329868	0.736966	0.668783	*	0.610628	-2	2.00946e-05	Down	9.69476e-06	3.22239	0.000161989	Up	9.71932e-05
Afa_novel_miR11	UUGAGCCGCGUCAAUAUCUCC	14.0652	23.4555	35.5689	34.3063	0.775519	6.79126e-09	*	2.12596e-09	-0.106915	1.80464e-11	*	7.5985e-12	1.44478	1.44229e-25	Up	4.51498e-26
Afa_novel_miR15	CAGGAUAUUUGUAUUGGACACGGG	2.58839	3.94889	5.94328	4.61816	0.647119	0.0678078	*	0.046581	-0.418713	3.60757e-05	*	1.80379e-05	1.3055	0.000244916	Up	0.000151209
Afa_novel_miR16	CCUGUGCUCGCCCCUUCCACC	6.1047	8.65902	14.6994	14.1372	0.54201	0.0269965	*	0.0171369	-0.111031	1.9396e-05	*	9.18756e-06	1.37407	3.61408e-10	Up	1.7599e-10
Afa_novel_miR18	UUCGCAGGAGAGAUGAUGCCG	8.83961	13.7973	29.0812	19.9806	0.680063	0.000165052	*	7.4632e-05	-0.59626	1.28104e-28	*	4.04538e-29	1.82433	4.05809e-34	Up	1.05863e-34
Afa_novel_miR19	AUGAUCUGUGGCUCCUGAGUCUAC	5.17679	8.37356	15.2892	8.4352	0.731511	0.00153922	*	0.000816454	-0.912789	9.44849e-24	*	3.31526e-24	1.66868	1.21e-15	Up	4.62956e-16
Afa_novel_miR2	CGACGUAUGACAGCCGAUGAGC	56.1633	89.3021	273.527	102.919	0.706795	2.83656e-25	*	5.1798e-26	-1.46495	0	Down	0	2.39028	0	Up	0
Afa_novel_miR20	CUGUAAACCGCACGACUCUUC	7.22797	6.04228	15.4707	8.48233	-0.220769	0.0535543	*	0.0363238	-0.921775	2.97521e-24	*	1.01783e-24	1.20417	6.33556e-08	Up	3.3606e-08
Afa_novel_miR21	CAUGAUGUAGACUAAUAAUAU	8.59542	13.9401	8.48392	24.5045	0.735325	3.33771e-05	*	1.36411e-05	1.47547	1.39841e-19	Up	5.15202e-20	0.0874628	0.0255756	*	0.0195709
Afa_novel_miR27	UGACGAUGAGAGAGAGCACGC	4.00469	9.08721	9.02834	8.10533	1.21988	1.38662e-08	Up	4.58186e-09	-0.21036	8.61144e-05	*	4.4568e-05	1.27907	8.89298e-06	Up	5.1038e-06
Afa_novel_miR28	CCGACUGUUUCUAGAGCAAGUGAU	2.93026	1.80793	1.17958	1.3666	-0.658963	0.0112348	*	0.00664316	0.157541	0.55951	*	0.520246	-1.20645	6.10724e-07	Down	3.2926e-07
Afa_novel_miR3	CAGCAUCACCAAGAUUCACAU	13.4303	29.022	38.654	252.443	1.14938	1.46054e-22	Up	3.04808e-23	2.6525	0	Up	0	1.63142	6.05481e-36	Up	1.52687e-36
Afa_novel_miR39	AGUGCUUCUCUGUUUGCCGCGGUG	1.26978	1.42731	6.62381	6.78586	0.206451	0.903237	*	0.879674	-0.0198996	0.0189552	*	0.0128031	2.48938	4.25162e-14	Up	1.66368e-14
Afa_novel_miR41	ACGGAGUUUGUCAGGCUUCUAGCA	1.70932	2.04581	4.17391	3.29868	0.296982	0.70357	*	0.648508	-0.394279	0.00076494	*	0.00046299	1.39428	0.000883069	Up	0.000591272
Afa_novel_miR44	CAGGAAGGAGAAGAAAAGGGAAU	0.488376	2.2837	3.62948	6.22037	2.26303	4.71232e-06	Up	1.80297e-06	0.722466	0.148695	*	0.117391	3	2.36214e-10	Up	1.10918e-10
Afa_novel_miR45	CAAUUUGGCUGCAGUACCAACUGU	1.75815	1.8555	0.725897	1.03673	0.115477	0.942923	*	0.926524	0.459432	0.927772	*	0.927772	-1.16993	0.000168442	Down	0.00010253
Afa_novel_miR48	UCUUUGUUGGACAGGAGGUAA	0.439539	0.666078	1.81474	3.01594	0.63743	0.494322	*	0.438442	0.678072	0.407608	*	0.3504	2.152	0.00071167	Up	0.000457944
Afa_novel_miR5	ACUAGUGCUGCACAGAUCUUGAGA	39.412	54.333	192.771	106.218	0.500922	1.81563e-07	*	6.31522e-08	-0.914636	2.49067e-284	*	3.05872e-285	2.39648	0	Up	0
Afa_novel_miR51	CUGACAGAAGAGAGUGGGCAC	0.439539	2.80704	0.725897	2.16771	2.71272	8.29019e-09	Up	2.66728e-09	1.52356	0.00831486	*	0.00554324	0.830075	0.574387	*	0.549414
Afa_novel_miR6	UCGCUUGGUGCAGGUCGGGAA	23.0025	47.3867	56.5746	75.6812	1.08042	3.75688e-32	Up	5.22696e-33	0.36501	0.554651	*	0.501132	1.40466	2.30588e-37	Up	5.4138e-38
Afa_novel_miR61	AGGCUUACUUUAGUGCGAUGGAGU	0.879077	2.94978	2.49527	2.26195	1.78427	1.15387e-05	Up	4.61546e-06	-0.196397	0.0482594	*	0.0351362	1.61143	0.00260188	*	0.00183263
Afa_novel_miR63	UUGAGCCGCGCCAAUAUCACGU	16.8978	33.2563	22.276	34.1178	1.01452	1.86891e-20	Up	4.22536e-21	0.560267	0.0783112	*	0.0597638	0.504951	0.561346	*	0.532058
Afa_novel_miR67	AUUCUCUCUCUGUACGAACUAGAG	0.390701	0.903964	2.40453	1.27235	1.24793	0.0915195	*	0.0660532	-0.973033	6.27236e-05	*	3.1912e-05	2.72792	1.79026e-06	Up	9.9632e-07
Afa_novel_miR74	CUAUACUCUGUUUUAUGAUGCAU	7.32564	6.85109	22.775	24.5045	-0.0588937	0.281498	*	0.227646	0.0508243	0.000194776	*	0.000104222	1.74272	9.56091e-25	Up	3.07612e-25
Afa_novel_miR80	GUACUCCGAAUUCAGAGCACCGUG	19.3397	34.3506	119.229	82.9854	0.866498	1.26738e-15	*	3.30622e-16	-0.57757	1.36724e-109	*	2.1588e-110	2.73039	7.4837e-269	Up	8.45984e-270
Afa_novel_miR83	UGACGUGGUGAACCGGGUUCAGGA	3.12561	4.47224	8.66539	5.74913	0.554589	0.107887	*	0.0788042	-0.646691	4.2624e-10	*	1.90686e-10	1.57743	1.83537e-08	Up	9.41624e-09
Afa_novel_miR90	UGGAGAAGCAGGGCACGUGC	2.49072	5.13832	4.17391	14.5142	1.08246	0.000184378	Up	8.4974e-05	1.74322	1.31255e-16	Up	5.066e-17	0.851137	0.121226	*	0.10436
“J” means juvenile plants, “A” means adult plants, “O” means mock control (water treatment) and “T” means treatment (ethephon).

## Sheet: TableS7
Table S7: Differentially expressed miRNAs with TPM > 10 in at least one sample.
miR_name	Sequence	J_C	J_T	A_C	A_T	log2FoldChange(J_T/J_C)	FDR	Up/Down-Regulation(J_T/J_C)	P-value	log2FoldChange(A_T/A_C)	FDR	Up/Down-Regulation(A_T/A_C)	P-value	log2FoldChange(A_C/J_C)	FDR	Up/Down-Regulation(A_C/J_C)	P-value
Afa-miR159b	UUUGGAUUGAAGGGAGCUCUA	158.84	188.9	109.72	368.41	0.290039	4.97964e-05	*	2.07846e-05	1.68126	0	Up	0	-0.430438	4.56056e-111	*	7.53484e-112
Afa-miR159d	UUUGGAUUGAAGGGAGCUCUU	18.55	24.95	4.66	38.82	0.467126	0.00171543	*	0.00092484	2.99104	3.15959e-97	Up	5.8203e-98	-1.88868	5.08131e-58	Down	1.01626e-58
Afa-miR159e	UUUGGAUUGAAGGGAGCUCUG	903.83	1292.81	2505.11	2420.76	0.556387	2.08916e-196	*	1.09e-197	-0.115626	0	*	0	1.57402	0	Up	0
Afa-miR162	UCGAUAAACCUCUGCAUCCGG	127.4	191.94	352.45	251.52	0.631398	2.65839e-40	*	2.08048e-41	-0.552995	1.36899e-302	*	1.56113e-303	1.57142	1.1543e-287	Up	1.20449e-288
Afa-miR164a	UGGAGAAGCAGGGCACGUGAA	6.49	13.9	10.34	51.53	1.1365	5.50851e-11	Up	1.5328e-11	2.25064	1.53322e-85	Up	3.22784e-86	0.773932	0.0434152	*	0.0354872
Afa-miR164b	UGGAGAAGCAGGGCACGUGCA	146.14	568.72	965.01	2259.56	2.00037	0	Up	0	1.16121	0	Up	0	2.82647	0	Up	0
Afa-miR164c	UGGAGAAGCAGGGCACGUGCG	5.06	18.62	17.73	85.19	1.92003	2.73441e-33	Up	3.56662e-34	2.19804	3.67953e-135	Up	5.48702e-136	1.91254	7.55709e-23	Up	2.56284e-23
Afa-miR164d	UGGAGAAGCAGGGCACGUGCU	6.8	18.67	7.2	73.2	1.49816	6.44046e-23	Up	1.28809e-23	3.27875	1.02466e-203	Up	1.34823e-204	0.18737	0.148751	*	0.131935
Afa-miR164e	UGGAGAAGCAGGGCACGUGU	28.92	76.33	23.74	231.88	1.44018	2.29912e-84	Up	1.39946e-85	3.22199	0	Up	0	-0.181728	2.17522e-12	*	9.26832e-13
Afa-miR166b	GGAAUGUUGUCUGGCUCGAGG	13.44	21.52	35.33	12.66	0.718751	4.52427e-07	*	1.65234e-07	-1.54589	5.93407e-92	Down	1.19722e-92	1.49717	5.39671e-27	Up	1.54862e-27
Afa-miR166f	UCGGACCAGGCUUCAUUCCCG	19.69	17.18	5.91	28.72	-0.157262	0.0074255	*	0.00419702	2.21432	6.11721e-47	Up	1.50247e-47	-1.633	3.52309e-53	Down	7.35254e-54
Afa-miR166g	UCGGACCAGGCUUCAUUCCCU	1160.03	834.33	307.65	1205.08	-0.435479	0	*	0	1.90357	0	Up	0	-1.81156	0	Down	0
Afa-miR166h	UCGGACCAGGCUUCAUUCCUC	226.65	310.1	561.27	608.61	0.492267	3.37811e-35	*	4.11248e-36	0.0506179	1.45323e-80	*	3.1869e-81	1.41148	0	Up	0
Afa-miR166i	UCGGACCAGGCUUCAUUCCUU	290.04	317.67	116.79	510.07	0.171268	0.3455	*	0.291422	2.0606	0	Up	0	-1.20913	0	Down	0
Afa-miR166j	UCUCGGACCAGGCUUCAUUCC	64.49	88.33	160.94	107.49	0.49412	5.96023e-11	*	1.71033e-11	-0.648651	1.12269e-162	*	1.57571e-163	1.42265	2.16221e-105	Up	3.76036e-106
Afa-miR166k	UUGGACCAGGCUUCAUUCCCC	9.97	2.27	12.61	3.19	-2.09646	8.50505e-27	Down	1.40518e-27	-2.04836	1.10863e-44	Down	2.8202e-45	0.441705	0.996752	*	0.996752
Afa-miR167a	UGAAGCUGCCAGCAUGAUCUA	3.92	6.22	7.48	25.82	0.707447	0.0100283	*	0.00584256	1.72085	3.06571e-27	Up	9.9501e-28	1.03607	0.00323778	*	0.00230868
Afa-miR167b	UGAAGCUGCCAGCAUGAUCUGA	131.06	511.73	924.47	1300.76	2.00518	0	Up	0	0.426451	0.0825111	*	0.0636928	2.92167	0	Up	0
Afa-miR167c	UGAAGCUGCCAGCAUGAUCUGG	5.6	17.75	16.72	49.8	1.70338	1.13908e-26	Up	1.981e-27	1.50858	2.39144e-39	Up	6.50304e-40	1.67967	6.33831e-17	Up	2.31486e-17
Afa-miR168	UCGCUUGGUGCAGGUCGGGAA	22.97	47.33	56.76	75.48	1.08324	7.33241e-32	Up	1.08392e-32	0.344986	0.356498	*	0.303336	1.4084	4.38695e-37	Up	1.06813e-37
Afa-miR171b	UGAUUGAGUCGUGCCAAUAUC	4.46	7.96	16.76	18.28	0.874469	0.000181832	*	8.5382e-05	0.0584167	0.00193457	*	0.00122183	2.01197	1.08363e-23	Up	3.5807e-24
Afa-miR171d	UUGAGCCGCGUCAAUAUCUCC	14.29	23.79	36.2	35.2	0.775519	6.9853e-09	*	2.12596e-09	-0.106915	1.76781e-11	*	7.5985e-12	1.44478	1.48349e-25	Up	4.51498e-26
Afa-miR171e	UUGAGCCGCGUCAAUAUCUCU	20.49	25.82	6.61	38.63	0.373397	0.0239911	*	0.0150205	2.48218	5.97298e-75	Up	1.36226e-75	-1.53013	9.82017e-52	Down	2.13482e-52
Afa-miR172a	AGAAUCUUGAUGAUGCUGCAU	68.85	48.74	66.03	177.06	-0.458652	1.37655e-23	*	2.6334e-24	1.35662	1.22646e-107	Up	2.0441e-108	0.0430076	6.68404e-13	*	2.73174e-13
Afa-miR172b	UGAGAAUCUUGAUGAUGCUGC	0.94	2.7	5.36	11.41	1.55943	0.000196979	Up	9.42072e-05	1.02466	0.000196729	Up	0.000106993	2.61005	3.34958e-12	Up	1.45634e-12
Afa-miR319b	AUUGGACUGAAGGGAGCUCC	49.31	86.46	149.49	158.2	0.850253	1.6277e-35	*	1.84001e-36	0.0155154	1.36268e-26	*	4.54228e-27	1.70334	9.8529e-146	Up	1.45652e-146
Afa-miR319c	UGGACUGAAGGGAGCUCCCU	30.16	20.75	26.18	12.62	-0.499735	3.45599e-12	*	9.31614e-13	-1.1193	1.88334e-48	Down	4.46054e-49	-0.100723	2.67585e-10	*	1.27975e-10
Afa-miR319d	UUGGACUGAAGGGAGCUCCCU	2291.64	3104.48	2638.74	484.41	0.477962	2.06752243693961e-317	*	8.98922798669398e-319	-2.51179	0	Down	0	0.306727	3.17768e-49	*	7.18432e-50
Afa-miR390a	AAGCUCAGGAGGGAUAGCGCC	8.88	7.09	17.46	8.99	-0.284143	0.0125447	*	0.00752684	-1.02308	8.46694e-30	Down	2.5995e-30	1.07843	1.23434e-06	Up	6.76204e-07
Afa-miR396a	GGUCAAGAAAGCUGUGGGAAG	4.66	9.94	20.08	8.85	1.13191	4.01597e-08	Up	1.36194e-08	-1.24917	3.8295e-42	Down	1.00776e-42	2.21028	5.35234e-33	Up	1.44281e-33
Afa-miR396b	UCCACAGGCUUUCUUGAACUG	90.23	90.42	209.19	238.4	0.0429754	0.0500815	*	0.0335328	0.122369	1.80529e-20	*	6.49272e-21	1.31637	4.37065e-113	Up	6.84102e-114
Afa-miR396c	UCCACAGGCUUUCUUGAACG	307.96	227.26	185.69	613.97	-0.398401	4.54365e-84	*	3.1608e-85	1.65909	0	Up	0	-0.626574	1.51915e-300	*	1.4531e-301
Afa-miR396d	UUCCACAGCUUUCUUGAACUU	3881.01	2662.87	2182.76	6267.58	-0.503444	0	*	0	1.45554	0	Up	0	-0.727018	0	*	0
Afa-miR398	UGUGUUCUCAGGUCGCCCCUG	33.78	66.1	144.54	146.98	1.00845	2.49075e-38	Up	2.38246e-39	-0.0420913	5.71633e-33	*	1.70487e-33	2.20044	2.48898e-228	Up	3.2465e-229
Afa-miR408	UGCACUGCCUCUUCCCUGGCU	5.75	5.89	4.76	14.02	0.0727563	0.746757	*	0.701302	1.49341	1.06688e-11	Up	4.39854e-12	-0.17148	0.00240771	*	0.00167493
Afa-miR528	UGGAAGGGGCAUGCAGAGGAG	10.56	29.73	112.63	81.85	1.53208	5.27495e-37	Up	5.5043e-38	-0.526708	3.16261e-93	*	6.10328e-94	3.51736	0	Up	0
Afa-miR529a	AGAAGAGAGAGAGUACAGCCU	9.13	19.78	10.57	2.9	1.15592	1.10925e-15	Up	2.79724e-16	-1.93231	1.35203e-35	Down	3.79516e-36	0.315642	0.404351	*	0.376222
Afa-miR6478	CCGACCUUAGCUCAGUUGGU	42.56	26.83	14.41	67.54	-0.625893	1.42681e-22	*	3.10176e-23	2.16271	1.35515e-104	Up	2.37746e-105	-1.45943	4.66278e-101	Down	8.51464e-102
Afa_novel_miR11	UUGAGCCGCGUCAAUAUCUCC	14.0652	23.4555	35.5689	34.3063	0.775519	6.79126e-09	*	2.12596e-09	-0.106915	1.80464e-11	*	7.5985e-12	1.44478	1.44229e-25	Up	4.51498e-26
Afa_novel_miR16	CCUGUGCUCGCCCCUUCCACC	6.1047	8.65902	14.6994	14.1372	0.54201	0.0269965	*	0.0171369	-0.111031	1.9396e-05	*	9.18756e-06	1.37407	3.61408e-10	Up	1.7599e-10
Afa_novel_miR18	UUCGCAGGAGAGAUGAUGCCG	8.83961	13.7973	29.0812	19.9806	0.680063	0.000165052	*	7.4632e-05	-0.59626	1.28104e-28	*	4.04538e-29	1.82433	4.05809e-34	Up	1.05863e-34
Afa_novel_miR19	AUGAUCUGUGGCUCCUGAGUCUAC	5.17679	8.37356	15.2892	8.4352	0.731511	0.00153922	*	0.000816454	-0.912789	9.44849e-24	*	3.31526e-24	1.66868	1.21e-15	Up	4.62956e-16
Afa_novel_miR2	CGACGUAUGACAGCCGAUGAGC	56.1633	89.3021	273.527	102.919	0.706795	2.83656e-25	*	5.1798e-26	-1.46495	0	Down	0	2.39028	0	Up	0
Afa_novel_miR20	CUGUAAACCGCACGACUCUUC	7.22797	6.04228	15.4707	8.48233	-0.220769	0.0535543	*	0.0363238	-0.921775	2.97521e-24	*	1.01783e-24	1.20417	6.33556e-08	Up	3.3606e-08
Afa_novel_miR21	CAUGAUGUAGACUAAUAAUAU	8.59542	13.9401	8.48392	24.5045	0.735325	3.33771e-05	*	1.36411e-05	1.47547	1.39841e-19	Up	5.15202e-20	0.0874628	0.0255756	*	0.0195709
Afa_novel_miR3	CAGCAUCACCAAGAUUCACAU	13.4303	29.022	38.654	252.443	1.14938	1.46054e-22	Up	3.04808e-23	2.6525	0	Up	0	1.63142	6.05481e-36	Up	1.52687e-36
Afa_novel_miR5	ACUAGUGCUGCACAGAUCUUGAGA	39.412	54.333	192.771	106.218	0.500922	1.81563e-07	*	6.31522e-08	-0.914636	2.49067e-284	*	3.05872e-285	2.39648	0	Up	0
Afa_novel_miR6	UCGCUUGGUGCAGGUCGGGAA	23.0025	47.3867	56.5746	75.6812	1.08042	3.75688e-32	Up	5.22696e-33	0.36501	0.554651	*	0.501132	1.40466	2.30588e-37	Up	5.4138e-38
Afa_novel_miR63	UUGAGCCGCGCCAAUAUCACGU	16.8978	33.2563	22.276	34.1178	1.01452	1.86891e-20	Up	4.22536e-21	0.560267	0.0783112	*	0.0597638	0.504951	0.561346	*	0.532058
Afa_novel_miR74	CUAUACUCUGUUUUAUGAUGCAU	7.32564	6.85109	22.775	24.5045	-0.0588937	0.281498	*	0.227646	0.0508243	0.000194776	*	0.000104222	1.74272	9.56091e-25	Up	3.07612e-25
Afa_novel_miR80	GUACUCCGAAUUCAGAGCACCGUG	19.3397	34.3506	119.229	82.9854	0.866498	1.26738e-15	*	3.30622e-16	-0.57757	1.36724e-109	*	2.1588e-110	2.73039	7.4837e-269	Up	8.45984e-270
Afa_novel_miR90	UGGAGAAGCAGGGCACGUGC	2.49072	5.13832	4.17391	14.5142	1.08246	0.000184378	Up	8.4974e-05	1.74322	1.31255e-16	Up	5.066e-17	0.851137	0.121226	*	0.10436
“J” means juvenile plants, “A” means adult plants, “O” means mock control (water treatment) and “T” means treatment (ethephon).

## Sheet: Table S8
Table S8: Predicted target genes and their expression levels in the transcriptome.
miRNA_name	Predicted Targets	JC_rawreads	JC_RPKM	JT_rawreads	JT_RPKM	AC_rawreads	AC_RPKM	AT_rawreads	AT_RPKM	Swissprot-ID	Swissprot-annotation	GO-BiologicalProcess	GO-MolecularFunction	Go-CellularComponent
Afa-miR156	Unigene2988_All	31	3.7803	78	10.4461	15	1.7921	0	0	--	--	0	0	0
Afa-miR156	CL9149.Contig2_All	248	3.9539	69	1.2081	241	3.7645	59	1.0182	sp|Q7EXZ2|SPL14_ORYSJ	Squamosa promoter-binding-like protein 14 OS=Oryza sativa subsp. japonica GN=SPL14 PE=2 SV=1	0	0	0
Afa-miR156	Unigene13309_All	68	1.6455	46	1.2225	57	1.3514	27	0.7072	sp|Q9XIL9|PLRX3_ARATH	Pollen-specific leucine-rich repeat extensin-like protein 3 OS=Arabidopsis thaliana GN=PEX3 PE=2 SV=1	0	0	0
Afa-miR156	Unigene24634_All	168	4.3466	111	3.154	303	7.6807	143	4.0047	sp|Q01JD1|SPL7_ORYSI	Squamosa promoter-binding-like protein 7 OS=Oryza sativa subsp. indica GN=SPL7 PE=2 SV=1	0	0	0
Afa-miR156	CL3306.Contig2_All	20	0.648	18	0.6405	12	0.381	17	0.5962	sp|Q9ZPV8|COAD_ARATH	Phosphopantetheine adenylyltransferase OS=Arabidopsis thaliana GN=COAD PE=1 SV=1	GO:0040007//growth;GO:0010189//vitamin E biosynthetic process;GO:0080020//regulation of coenzyme A biosynthetic process;GO:0009651//response to salt stress;GO:0016310//phosphorylation;GO:0019915//lipid storage;GO:0006629//lipid metabolic process;GO:0010236//plastoquinone biosynthetic process	GO:0016301//kinase activity;GO:0004595//pantetheine-phosphate adenylyltransferase activity;GO:0051741//2-methyl-6-phytyl-1,4-benzoquinone methyltransferase activity	GO:0009941//chloroplast envelope
Afa-miR156	CL1236.Contig2_All	4	0.1033	0	0	2	0.0506	0	0	sp|Q0J0K1|SPL18_ORYSJ	Squamosa promoter-binding-like protein 18 OS=Oryza sativa subsp. japonica GN=SPL18 PE=2 SV=1	0	0	0
Afa-miR156	Unigene26312_All	182	8.2782	136	6.7936	210	9.3584	147	7.2373	--	--	0	0	0
Afa-miR156	Unigene30141_All	29	1.661	44	2.7678	51	2.862	36	2.2319	--	--	0	0	0
Afa-miR156	CL1236.Contig4_All	2129	73.4621	878	33.2721	2084	70.4542	1205	45.0058	sp|Q6YZE8|SPL16_ORYSJ	Squamosa promoter-binding-like protein 16 OS=Oryza sativa subsp. japonica GN=SPL16 PE=2 SV=1	0	0	0
Afa-miR156	Unigene8989_All	300	10.0658	333	12.2707	223	7.3308	239	8.68	sp|Q8GUN5|PHL1_ARATH	Protein PHR1-LIKE 1 OS=Arabidopsis thaliana GN=PHL1 PE=1 SV=1	0	GO:0003677//DNA binding;GO:0003682//chromatin binding	0
Afa-miR156	Unigene16495_All	8600	174.578	1580	35.2245	11272	224.188	2223	48.8454	sp|Q6Z461|SPL13_ORYSJ	Squamosa promoter-binding-like protein 13 OS=Oryza sativa subsp. japonica GN=SPL13 PE=2 SV=1	GO:0050789//regulation of biological process	GO:0005488//binding	0
Afa-miR156	CL1236.Contig1_All	266	8.2497	114	3.8829	202	6.1381	63	2.1149	sp|Q6YZE8|SPL16_ORYSJ	Squamosa promoter-binding-like protein 16 OS=Oryza sativa subsp. japonica GN=SPL16 PE=2 SV=1	0	0	0
Afa-miR156	Unigene29023_All	1879	19.1287	2259	25.2564	2446	24.397	2433	26.8098	sp|B2ZX90|FAS1_ORYSJ	Chromatin assembly factor 1 subunit FSM OS=Oryza sativa subsp. japonica GN=FSM PE=2 SV=1	GO:0031047//gene silencing by RNA;GO:0009934//regulation of meristem structural organization;GO:0006275//regulation of DNA replication;GO:0010026//trichome differentiation;GO:0010448;GO:0000724//double-strand break repair via homologous recombination;GO:0008283//cell proliferation;GO:0010449//root meristem growth;GO:0006306//DNA methylation;GO:0016444//somatic cell DNA recombination;GO:0007090//r…	0	GO:0033186//CAF-1 complex
Afa-miR156	Unigene9665_All	18	1.2866	38	2.9829	41	2.8712	33	2.5531	--	--	0	0	0
Afa-miR156	Unigene32447_All	29	0.855	35	1.1332	56	1.6176	33	1.0531	--	--	0	0	GO:0005739//mitochondrion;GO:0009536//plastid
Afa-miR156	Unigene38047_All	3072	83.9492	1642	49.2795	4294	114.969	3319	98.1739	sp|Q653Z5|SPL11_ORYSJ	Squamosa promoter-binding-like protein 11 OS=Oryza sativa subsp. japonica GN=SPL11 PE=2 SV=1	0	0	0
Afa-miR156	CL1236.Contig3_All	1232	23.7617	202	4.2787	725	13.7002	83	1.7328	sp|Q6YZE8|SPL16_ORYSJ	Squamosa promoter-binding-like protein 16 OS=Oryza sativa subsp. japonica GN=SPL16 PE=2 SV=1	0	0	0
Afa-miR156	Unigene51749_All	14	2.1849	15	2.571	2	0.3058	3	0.5068	--	--	0	0	0
Afa-miR156	CL3306.Contig1_All	221	6.7434	462	15.4821	236	7.0554	619	20.4444	sp|Q9ZPV8|COAD_ARATH	Phosphopantetheine adenylyltransferase OS=Arabidopsis thaliana GN=COAD PE=1 SV=1	GO:0040007//growth;GO:0010189//vitamin E biosynthetic process;GO:0080020//regulation of coenzyme A biosynthetic process;GO:0009651//response to salt stress;GO:0016310//phosphorylation;GO:0019915//lipid storage;GO:0006629//lipid metabolic process;GO:0019344//cysteine biosynthetic process;GO:0010236//plastoquinone biosynthetic process	GO:0004595//pantetheine-phosphate adenylyltransferase activity;GO:0004140//dephospho-CoA kinase activity;GO:0051741//2-methyl-6-phytyl-1,4-benzoquinone methyltransferase activity;GO:0005524//ATP binding	GO:0009941//chloroplast envelope;GO:0005829//cytosol;GO:0005634//nucleus
Afa-miR156	CL9786.Contig1_All	50	0.4987	165	1.8074	123	1.202	109	1.1768	sp|Q0WSY2|FPP4_ARATH	Filament-like plant protein 4 OS=Arabidopsis thaliana GN=FPP4 PE=2 SV=1	0	0	0
Afa-miR156	CL9149.Contig1_All	171	5.0414	102	3.3026	154	4.4484	38	1.2127	sp|Q7EXZ2|SPL14_ORYSJ	Squamosa promoter-binding-like protein 14 OS=Oryza sativa subsp. japonica GN=SPL14 PE=2 SV=1	0	0	0
Afa-miR156	Unigene36346_All	1653	65.5466	597	25.9986	38233	1485.38	7369	316.286	sp|A3C057|SPL17_ORYSJ	Squamosa promoter-binding-like protein 17 OS=Oryza sativa subsp. japonica GN=SPL17 PE=2 SV=2	0	0	0
Afa-miR156	CL9786.Contig2_All	43	0.4383	144	1.6119	126	1.2583	78	0.8605	sp|Q0WSY2|FPP4_ARATH	Filament-like plant protein 4 OS=Arabidopsis thaliana GN=FPP4 PE=2 SV=1	0	0	0
Afa-miR156	Unigene23740_All	4	0.3649	22	2.2038	8	0.7149	13	1.2835	--	--	0	0	0
Afa-miR156	Unigene39350_All	10	1.2936	5	0.7104	10	1.2674	6	0.8401	--	--	0	0	0
Afa-miR156	Unigene2059_All	20	0.7125	69	2.6997	23	0.8028	63	2.4294	sp|Q9ZPV8|COAD_ARATH	Phosphopantetheine adenylyltransferase OS=Arabidopsis thaliana GN=COAD PE=1 SV=1	GO:0040007//growth;GO:0010189//vitamin E biosynthetic process;GO:0080020//regulation of coenzyme A biosynthetic process;GO:0009651//response to salt stress;GO:0016310//phosphorylation;GO:0019915//lipid storage;GO:0006629//lipid metabolic process;GO:0010236//plastoquinone biosynthetic process	GO:0016301//kinase activity;GO:0004595//pantetheine-phosphate adenylyltransferase activity;GO:0051741//2-methyl-6-phytyl-1,4-benzoquinone methyltransferase activity	GO:0009941//chloroplast envelope
Afa-miR159a	Unigene18392_All	237	13.9745	518	33.5441	512	29.5788	795	50.7399	--	--	0	0	0
Afa-miR159a	CL291.Contig1_All	27	1.6732	19	1.2931	22	1.3358	2	0.1342	--	--	0	0	0
Afa-miR159a	Unigene28634_All	680	5.9519	1060	10.1895	1534	13.1552	1144	10.8385	sp|Q9S7I6|RPK2_ARATH	LRR receptor-like serine/threonine-protein kinase RPK2 OS=Arabidopsis thaliana GN=RPK2 PE=1 SV=1	GO:0044699;GO:0044237//cellular metabolic process	GO:0004672//protein kinase activity	GO:0044464//cell part;GO:0016020//membrane
Afa-miR159a	CL362.Contig2_All	96	6.9198	65	5.1456	156	11.0171	4	0.3121	sp|Q9LEH3|PER15_IPOBA	Peroxidase 15 OS=Ipomoea batatas GN=pod PE=1 SV=1	GO:0055114//oxidation-reduction process;GO:0006979//response to oxidative stress	GO:0020037//heme binding;GO:0046872//metal ion binding;GO:0004601//peroxidase activity	GO:0005886//plasma membrane
Afa-miR159a	Unigene23215_All	7	0.9376	4	0.5884	11	1.4436	3	0.435	--	--	0	0	0
Afa-miR159a	CL3108.Contig2_All	2249	30.0653	2537	37.2473	2431	31.8408	895	12.9507	sp|Q9LYR6|PTR49_ARATH	Probable peptide/nitrate transporter At5g13400 OS=Arabidopsis thaliana GN=At5g13400 PE=2 SV=1	GO:0006857//oligopeptide transport	GO:0005215//transporter activity	GO:0016021//integral to membrane;GO:0005886//plasma membrane
Afa-miR159a	CL3108.Contig1_All	42	0.8019	68	1.4258	94	1.7584	38	0.7853	sp|Q9LYR6|PTR49_ARATH	Probable peptide/nitrate transporter At5g13400 OS=Arabidopsis thaliana GN=At5g13400 PE=2 SV=1	GO:0006857//oligopeptide transport	GO:0005215//transporter activity	GO:0016021//integral to membrane;GO:0005886//plasma membrane
Afa-miR159a	Unigene9420_All	2096	31.181	1754	28.6567	2207	32.1679	1727	27.8089	sp|Q9CAA9|BH049_ARATH	Transcription factor bHLH49 OS=Arabidopsis thaliana GN=BHLH49 PE=2 SV=1	0	0	0
Afa-miR159a	Unigene1921_All	3800	55.8225	6409	103.398	3077	44.2869	7342	116.744	sp|P93026|VSR1_ARATH	Vacuolar-sorting receptor 1 OS=Arabidopsis thaliana GN=VSR1 PE=1 SV=2	GO:0006896//Golgi to vacuole transport	GO:0009940//amino-terminal vacuolar sorting propeptide binding;GO:0005509//calcium ion binding	GO:0016023//cytoplasmic membrane-bounded vesicle;GO:0005886//plasma membrane;GO:0017119//Golgi transport complex;GO:0009536//plastid
Afa-miR159a	Unigene32477_All	170	2.6926	335	5.8274	262	4.0659	459	7.8693	sp|A2WW87|GAM1_ORYSI	Transcription factor GAMYB OS=Oryza sativa subsp. indica GN=GAM1 PE=2 SV=1	GO:0044763;GO:0050794//regulation of cellular process;GO:0032502//developmental process	0	0
Afa-miR159a	Unigene36457_All	481	5.6547	461	5.952	1075	12.3822	414	5.2682	--	--	GO:0007076//mitotic chromosome condensation;GO:0009408//response to heat;GO:0009793//embryo development ending in seed dormancy	0	GO:0009506//plasmodesma;GO:0005634//nucleus
Afa-miR159a	Unigene37262_All	60	1.676	82	2.5155	81	2.2168	39	1.1792	sp|Q9LYR6|PTR49_ARATH	Probable peptide/nitrate transporter At5g13400 OS=Arabidopsis thaliana GN=At5g13400 PE=2 SV=1	GO:0006857//oligopeptide transport	GO:0005215//transporter activity	GO:0016021//integral to membrane;GO:0005886//plasma membrane
Afa-miR159a	CL8425.Contig1_All	12532	96.8799	11884	100.896	14549	110.197	21774	182.199	sp|Q0WQK2|ZDHC9_ARATH	Probable S-acyltransferase At3g26935 OS=Arabidopsis thaliana GN=At3g26935 PE=1 SV=1	GO:0006413//translational initiation	GO:0003743//translation initiation factor activity	GO:0005886//plasma membrane
Afa-miR159a	CL646.Contig3_All	1754	22.0774	2200	30.4116	1870	23.0612	2000	27.2485	sp|Q9LIG0|Y3136_ARATH	Clavaminate synthase-like protein At3g21360 OS=Arabidopsis thaliana GN=At3g21360 PE=1 SV=1	GO:0055114//oxidation-reduction process	GO:0016491//oxidoreductase activity	GO:0005634//nucleus
Afa-miR159a	CL291.Contig2_All	6	0.3903	10	0.7144	16	1.0198	2	0.1408	--	--	0	0	0
Afa-miR159b	Unigene18392_All	237	13.9745	518	33.5441	512	29.5788	795	50.7399	--	--	0	0	0
Afa-miR159b	Unigene23215_All	7	0.9376	4	0.5884	11	1.4436	3	0.435	--	--	0	0	0
Afa-miR159b	CL338.Contig2_All	63	0.9703	105	1.7761	119	1.7957	24	0.4001	--	--	0	0	0
Afa-miR159b	Unigene9420_All	2096	31.181	1754	28.6567	2207	32.1679	1727	27.8089	sp|Q9CAA9|BH049_ARATH	Transcription factor bHLH49 OS=Arabidopsis thaliana GN=BHLH49 PE=2 SV=1	0	0	0
Afa-miR159b	Unigene1921_All	3800	55.8225	6409	103.398	3077	44.2869	7342	116.744	sp|P93026|VSR1_ARATH	Vacuolar-sorting receptor 1 OS=Arabidopsis thaliana GN=VSR1 PE=1 SV=2	GO:0006896//Golgi to vacuole transport	GO:0009940//amino-terminal vacuolar sorting propeptide binding;GO:0005509//calcium ion binding	GO:0016023//cytoplasmic membrane-bounded vesicle;GO:0005886//plasma membrane;GO:0017119//Golgi transport complex;GO:0009536//plastid
Afa-miR159b	CL3464.Contig1_All	53	2.6209	170	9.2326	79	3.8276	16	0.8564	sp|Q07469|BSPA_POPDE	Bark storage protein A OS=Populus deltoides GN=BSPA PE=2 SV=1	GO:0009116//nucleoside metabolic process	GO:0003824//catalytic activity	GO:0016023//cytoplasmic membrane-bounded vesicle;GO:0005886//plasma membrane
Afa-miR159b	CL291.Contig2_All	6	0.3903	10	0.7144	16	1.0198	2	0.1408	--	--	0	0	0
Afa-miR159b	CL338.Contig3_All	50	0.7471	176	2.8881	116	1.6982	59	0.9542	--	--	0	0	0
Afa-miR159b	CL3244.Contig1_All	560	9.1643	1288	23.1485	352	5.6438	808	14.3125	sp|Q8H859|CADH1_ORYSJ	Probable cinnamyl alcohol dehydrogenase 1 OS=Oryza sativa subsp. japonica GN=CAD1 PE=2 SV=1	GO:0055114//oxidation-reduction process	GO:0000166//nucleotide binding;GO:0048037//cofactor binding;GO:0008270//zinc ion binding;GO:0016616//oxidoreductase activity, acting on the CH-OH group of donors, NAD or NADP as acceptor	0
Afa-miR159b	Unigene32477_All	170	2.6926	335	5.8274	262	4.0659	459	7.8693	sp|A2WW87|GAM1_ORYSI	Transcription factor GAMYB OS=Oryza sativa subsp. indica GN=GAM1 PE=2 SV=1	GO:0044763;GO:0050794//regulation of cellular process;GO:0032502//developmental process	0	0
Afa-miR159b	Unigene5514_All	39	1.6732	37	1.7434	40	1.6814	235	10.9132	--	--	0	0	0
Afa-miR159b	Unigene23536_All	41	0.9594	16	0.4112	51	1.1692	1	0.0253	--	--	0	0	0
Afa-miR159b	CL845.Contig1_All	10	0.7949	50	4.365	14	1.0904	36	3.0975	sp|P0C2F6|RNHX1_ARATH	Putative ribonuclease H protein At1g65750 OS=Arabidopsis thaliana GN=At1g65750 PE=3 SV=1	0	0	0
Afa-miR159b	CL291.Contig1_All	27	1.6732	19	1.2931	22	1.3358	2	0.1342	--	--	0	0	0
Afa-miR159c	Unigene18392_All	237	13.9745	518	33.5441	512	29.5788	795	50.7399	--	--	0	0	0
Afa-miR159c	Unigene23215_All	7	0.9376	4	0.5884	11	1.4436	3	0.435	--	--	0	0	0
Afa-miR159c	CL291.Contig1_All	27	1.6732	19	1.2931	22	1.3358	2	0.1342	--	--	0	0	0
Afa-miR159c	CL3273.Contig2_All	70	2.5417	47	1.8742	34	1.2096	27	1.0612	sp|B6TYV8|CNR2_MAIZE	Cell number regulator 2 OS=Zea mays GN=CNR2 PE=2 SV=1	GO:0008285//negative regulation of cell proliferation	0	GO:0016020//membrane
Afa-miR159c	CL6290.Contig2_All	121	1.754	140	2.2288	230	3.2666	97	1.522	sp|Q0JIC2|GAM1_ORYSJ	Transcription factor GAMYB OS=Oryza sativa subsp. japonica GN=GAM1 PE=2 SV=1	GO:0044763;GO:0050794//regulation of cellular process;GO:0032502//developmental process	0	0
Afa-miR159c	Unigene8655_All	943	8.3528	2093	20.3604	1816	15.7601	2913	27.9289	sp|Q9SN46|LRX5_ARATH	Leucine-rich repeat extensin-like protein 5 OS=Arabidopsis thaliana GN=LRX5 PE=2 SV=2	0	0	0
Afa-miR159c	Unigene23536_All	41	0.9594	16	0.4112	51	1.1692	1	0.0253	--	--	0	0	0
Afa-miR159c	Unigene9420_All	2096	31.181	1754	28.6567	2207	32.1679	1727	27.8089	sp|Q9CAA9|BH049_ARATH	Transcription factor bHLH49 OS=Arabidopsis thaliana GN=BHLH49 PE=2 SV=1	0	0	0
Afa-miR159c	CL95.Contig11_All	0	0	1	0.0123	6	0.0657	0	0	sp|O64963|PAL1_PRUAV	Phenylalanine ammonia-lyase 1 OS=Prunus avium GN=PAL1 PE=2 SV=1	GO:0009800//cinnamic acid biosynthetic process;GO:0006559//L-phenylalanine catabolic process	GO:0045548//phenylalanine ammonia-lyase activity	GO:0005737//cytoplasm
Afa-miR159c	CL338.Contig2_All	63	0.9703	105	1.7761	119	1.7957	24	0.4001	--	--	0	0	0
Afa-miR159c	CL95.Contig15_All	915	6.3583	2406	18.3619	1972	13.4262	2512	18.8945	sp|O64963|PAL1_PRUAV	Phenylalanine ammonia-lyase 1 OS=Prunus avium GN=PAL1 PE=2 SV=1	GO:0009800//cinnamic acid biosynthetic process;GO:0006559//L-phenylalanine catabolic process	GO:0045548//phenylalanine ammonia-lyase activity	GO:0005737//cytoplasm
Afa-miR159c	Unigene12482_All	34	0.6513	22	0.4629	36	0.6757	24	0.4977	sp|Q0JIC2|GAM1_ORYSJ	Transcription factor GAMYB OS=Oryza sativa subsp. japonica GN=GAM1 PE=2 SV=1	GO:0044699;GO:0050789//regulation of biological process;GO:0009987//cellular process	0	0
Afa-miR159c	Unigene16421_All	143	2.5593	78	1.5331	84	1.4729	71	1.3754	sp|Q43011|ASNS2_ORYSJ	Asparagine synthetase [glutamine-hydrolyzing] 2 OS=Oryza sativa subsp. japonica GN=Os06g0265000 PE=2 SV=3	GO:0006355//regulation of transcription, DNA-dependent;GO:0006541//glutamine metabolic process;GO:0070981//L-asparagine biosynthetic process	GO:0003677//DNA binding;GO:0005524//ATP binding;GO:0004066//asparagine synthase (glutamine-hydrolyzing) activity	0
Afa-miR159c	CL845.Contig1_All	10	0.7949	50	4.365	14	1.0904	36	3.0975	sp|P0C2F6|RNHX1_ARATH	Putative ribonuclease H protein At1g65750 OS=Arabidopsis thaliana GN=At1g65750 PE=3 SV=1	0	0	0
Afa-miR159c	Unigene32477_All	170	2.6926	335	5.8274	262	4.0659	459	7.8693	sp|A2WW87|GAM1_ORYSI	Transcription factor GAMYB OS=Oryza sativa subsp. indica GN=GAM1 PE=2 SV=1	GO:0044763;GO:0050794//regulation of cellular process;GO:0032502//developmental process	0	0
Afa-miR159c	CL95.Contig8_All	8	0.0863	0	0	2	0.0211	0	0	sp|P25872|PAL1_TOBAC	Phenylalanine ammonia-lyase OS=Nicotiana tabacum GN=TPA1 PE=2 SV=1	GO:0009800//cinnamic acid biosynthetic process;GO:0006559//L-phenylalanine catabolic process	GO:0045548//phenylalanine ammonia-lyase activity	GO:0005737//cytoplasm
Afa-miR159c	CL163.Contig2_All	5487	47.2251	9927	93.8325	8197	69.1217	9495	88.4558	sp|P93026|VSR1_ARATH	Vacuolar-sorting receptor 1 OS=Arabidopsis thaliana GN=VSR1 PE=1 SV=2	GO:0006896//Golgi to vacuole transport	GO:0009940//amino-terminal vacuolar sorting propeptide binding;GO:0005509//calcium ion binding	GO:0005886//plasma membrane;GO:0017119//Golgi transport complex;GO:0009536//plastid
Afa-miR159c	CL95.Contig14_All	63	0.6535	73	0.8316	89	0.9045	70	0.7859	sp|P25872|PAL1_TOBAC	Phenylalanine ammonia-lyase OS=Nicotiana tabacum GN=TPA1 PE=2 SV=1	GO:0009800//cinnamic acid biosynthetic process;GO:0006559//L-phenylalanine catabolic process	GO:0045548//phenylalanine ammonia-lyase activity	GO:0005737//cytoplasm
Afa-miR159c	CL95.Contig7_All	29	0.426	13	0.2097	23	0.331	12	0.1908	sp|P25872|PAL1_TOBAC	Phenylalanine ammonia-lyase OS=Nicotiana tabacum GN=TPA1 PE=2 SV=1	GO:0009800//cinnamic acid biosynthetic process;GO:0006559//L-phenylalanine catabolic process	GO:0045548//phenylalanine ammonia-lyase activity	GO:0005737//cytoplasm
Afa-miR159c	CL338.Contig3_All	50	0.7471	176	2.8881	116	1.6982	59	0.9542	--	--	0	0	0
Afa-miR159c	CL95.Contig19_All	0	0	0	0	0	0	0	0	sp|O64963|PAL1_PRUAV	Phenylalanine ammonia-lyase 1 OS=Prunus avium GN=PAL1 PE=2 SV=1	GO:0009800//cinnamic acid biosynthetic process;GO:0006559//L-phenylalanine catabolic process	GO:0045548//phenylalanine ammonia-lyase activity	GO:0005737//cytoplasm
Afa-miR159c	CL95.Contig3_All	0	0	0	0	0	0	0	0	sp|O64963|PAL1_PRUAV	Phenylalanine ammonia-lyase 1 OS=Prunus avium GN=PAL1 PE=2 SV=1	GO:0009800//cinnamic acid biosynthetic process;GO:0006559//L-phenylalanine catabolic process	GO:0045548//phenylalanine ammonia-lyase activity	GO:0005737//cytoplasm
Afa-miR159c	CL95.Contig12_All	18	0.311	10	0.1898	12	0.2032	6	0.1122	sp|O64963|PAL1_PRUAV	Phenylalanine ammonia-lyase 1 OS=Prunus avium GN=PAL1 PE=2 SV=1	GO:0009800//cinnamic acid biosynthetic process;GO:0006559//L-phenylalanine catabolic process	GO:0045548//phenylalanine ammonia-lyase activity	GO:0005737//cytoplasm
Afa-miR159c	CL3244.Contig1_All	560	9.1643	1288	23.1485	352	5.6438	808	14.3125	sp|Q8H859|CADH1_ORYSJ	Probable cinnamyl alcohol dehydrogenase 1 OS=Oryza sativa subsp. japonica GN=CAD1 PE=2 SV=1	GO:0055114//oxidation-reduction process	GO:0000166//nucleotide binding;GO:0048037//cofactor binding;GO:0008270//zinc ion binding;GO:0016616//oxidoreductase activity, acting on the CH-OH group of donors, NAD or NADP as acceptor	0
Afa-miR159c	CL95.Contig17_All	0	0	0	0	0	0	0	0	sp|O64963|PAL1_PRUAV	Phenylalanine ammonia-lyase 1 OS=Prunus avium GN=PAL1 PE=2 SV=1	GO:0009800//cinnamic acid biosynthetic process;GO:0006559//L-phenylalanine catabolic process	GO:0045548//phenylalanine ammonia-lyase activity	GO:0005737//cytoplasm
Afa-miR159c	CL95.Contig16_All	0	0	0	0	0	0	0	0	sp|O64963|PAL1_PRUAV	Phenylalanine ammonia-lyase 1 OS=Prunus avium GN=PAL1 PE=2 SV=1	GO:0009800//cinnamic acid biosynthetic process;GO:0006559//L-phenylalanine catabolic process	GO:0045548//phenylalanine ammonia-lyase activity	GO:0005737//cytoplasm
Afa-miR159c	CL1895.Contig5_All	997	9.6887	1520	16.2223	908	8.6453	2115	22.2473	--	--	0	0	0
Afa-miR159c	Unigene12481_All	10	0.2591	10	0.2846	12	0.3047	20	0.5609	sp|Q0JIC2|GAM1_ORYSJ	Transcription factor GAMYB OS=Oryza sativa subsp. japonica GN=GAM1 PE=2 SV=1	GO:0044699;GO:0050789//regulation of biological process;GO:0009987//cellular process	0	0
Afa-miR159c	CL3390.Contig4_All	71	1.035	52	0.8325	252	3.599	8	0.1262	sp|Q84WM7|PPME1_ARATH	Pectinesterase PPME1 OS=Arabidopsis thaliana GN=PPME1 PE=1 SV=1	GO:0044763;GO:0016043//cellular component organization	GO:0016788//hydrolase activity, acting on ester bonds	GO:0044464//cell part
Afa-miR159c	Unigene16419_All	465	9.4507	656	14.6423	431	8.5824	984	21.647	sp|Q43011|ASNS2_ORYSJ	Asparagine synthetase [glutamine-hydrolyzing] 2 OS=Oryza sativa subsp. japonica GN=Os06g0265000 PE=2 SV=3	GO:0006355//regulation of transcription, DNA-dependent;GO:0006541//glutamine metabolic process;GO:0070981//L-asparagine biosynthetic process	GO:0003677//DNA binding;GO:0005524//ATP binding;GO:0004066//asparagine synthase (glutamine-hydrolyzing) activity	0
Afa-miR159c	CL3390.Contig5_All	420	10.07	122	3.2125	264	6.2017	16	0.4152	sp|Q84WM7|PPME1_ARATH	Pectinesterase PPME1 OS=Arabidopsis thaliana GN=PPME1 PE=1 SV=1	GO:0044763;GO:0016043//cellular component organization	GO:0016788//hydrolase activity, acting on ester bonds	GO:0044464//cell part
Afa-miR159c	Unigene2632_All	19	0.621	18	0.6461	23	0.7365	22	0.7783	--	--	0	0	0
Afa-miR159c	CL291.Contig2_All	6	0.3903	10	0.7144	16	1.0198	2	0.1408	--	--	0	0	0
Afa-miR159d	Unigene18392_All	237	13.9745	518	33.5441	512	29.5788	795	50.7399	--	--	0	0	0
Afa-miR159d	CL291.Contig1_All	27	1.6732	19	1.2931	22	1.3358	2	0.1342	--	--	0	0	0
Afa-miR159d	CL8425.Contig1_All	12532	96.8799	11884	100.896	14549	110.197	21774	182.199	sp|Q0WQK2|ZDHC9_ARATH	Probable S-acyltransferase At3g26935 OS=Arabidopsis thaliana GN=At3g26935 PE=1 SV=1	GO:0006413//translational initiation	GO:0003743//translation initiation factor activity	GO:0005886//plasma membrane
Afa-miR159d	CL1895.Contig5_All	997	9.6887	1520	16.2223	908	8.6453	2115	22.2473	--	--	0	0	0
Afa-miR159d	CL3464.Contig1_All	53	2.6209	170	9.2326	79	3.8276	16	0.8564	sp|Q07469|BSPA_POPDE	Bark storage protein A OS=Populus deltoides GN=BSPA PE=2 SV=1	GO:0009116//nucleoside metabolic process	GO:0003824//catalytic activity	GO:0016023//cytoplasmic membrane-bounded vesicle;GO:0005886//plasma membrane
Afa-miR159d	CL3244.Contig1_All	560	9.1643	1288	23.1485	352	5.6438	808	14.3125	sp|Q8H859|CADH1_ORYSJ	Probable cinnamyl alcohol dehydrogenase 1 OS=Oryza sativa subsp. japonica GN=CAD1 PE=2 SV=1	GO:0055114//oxidation-reduction process	GO:0000166//nucleotide binding;GO:0048037//cofactor binding;GO:0008270//zinc ion binding;GO:0016616//oxidoreductase activity, acting on the CH-OH group of donors, NAD or NADP as acceptor	0
Afa-miR159d	CL4562.Contig2_All	7	0.1081	29	0.4919	30	0.4539	20	0.3343	--	--	GO:0010162//seed dormancy process;GO:0006420//arginyl-tRNA aminoacylation;GO:0010564//regulation of cell cycle process;GO:0006164//purine nucleotide biosynthetic process;GO:0048366//leaf development;GO:0048825//cotyledon development	GO:0005524//ATP binding;GO:0004814//arginine-tRNA ligase activity	GO:0005829//cytosol;GO:0005739//mitochondrion;GO:0009570//chloroplast stroma
Afa-miR159d	CL95.Contig11_All	0	0	1	0.0123	6	0.0657	0	0	sp|O64963|PAL1_PRUAV	Phenylalanine ammonia-lyase 1 OS=Prunus avium GN=PAL1 PE=2 SV=1	GO:0009800//cinnamic acid biosynthetic process;GO:0006559//L-phenylalanine catabolic process	GO:0045548//phenylalanine ammonia-lyase activity	GO:0005737//cytoplasm
Afa-miR159d	CL95.Contig19_All	0	0	0	0	0	0	0	0	sp|O64963|PAL1_PRUAV	Phenylalanine ammonia-lyase 1 OS=Prunus avium GN=PAL1 PE=2 SV=1	GO:0009800//cinnamic acid biosynthetic process;GO:0006559//L-phenylalanine catabolic process	GO:0045548//phenylalanine ammonia-lyase activity	GO:0005737//cytoplasm
Afa-miR159d	CL163.Contig2_All	5487	47.2251	9927	93.8325	8197	69.1217	9495	88.4558	sp|P93026|VSR1_ARATH	Vacuolar-sorting receptor 1 OS=Arabidopsis thaliana GN=VSR1 PE=1 SV=2	GO:0006896//Golgi to vacuole transport	GO:0009940//amino-terminal vacuolar sorting propeptide binding;GO:0005509//calcium ion binding	GO:0005886//plasma membrane;GO:0017119//Golgi transport complex;GO:0009536//plastid
Afa-miR159d	CL95.Contig16_All	0	0	0	0	0	0	0	0	sp|O64963|PAL1_PRUAV	Phenylalanine ammonia-lyase 1 OS=Prunus avium GN=PAL1 PE=2 SV=1	GO:0009800//cinnamic acid biosynthetic process;GO:0006559//L-phenylalanine catabolic process	GO:0045548//phenylalanine ammonia-lyase activity	GO:0005737//cytoplasm
Afa-miR159d	Unigene16421_All	143	2.5593	78	1.5331	84	1.4729	71	1.3754	sp|Q43011|ASNS2_ORYSJ	Asparagine synthetase [glutamine-hydrolyzing] 2 OS=Oryza sativa subsp. japonica GN=Os06g0265000 PE=2 SV=3	GO:0006355//regulation of transcription, DNA-dependent;GO:0006541//glutamine metabolic process;GO:0070981//L-asparagine biosynthetic process	GO:0003677//DNA binding;GO:0005524//ATP binding;GO:0004066//asparagine synthase (glutamine-hydrolyzing) activity	0
Afa-miR159d	CL95.Contig3_All	0	0	0	0	0	0	0	0	sp|O64963|PAL1_PRUAV	Phenylalanine ammonia-lyase 1 OS=Prunus avium GN=PAL1 PE=2 SV=1	GO:0009800//cinnamic acid biosynthetic process;GO:0006559//L-phenylalanine catabolic process	GO:0045548//phenylalanine ammonia-lyase activity	GO:0005737//cytoplasm
Afa-miR159d	Unigene32477_All	170	2.6926	335	5.8274	262	4.0659	459	7.8693	sp|A2WW87|GAM1_ORYSI	Transcription factor GAMYB OS=Oryza sativa subsp. indica GN=GAM1 PE=2 SV=1	GO:0044763;GO:0050794//regulation of cellular process;GO:0032502//developmental process	0	0
Afa-miR159d	CL95.Contig8_All	8	0.0863	0	0	2	0.0211	0	0	sp|P25872|PAL1_TOBAC	Phenylalanine ammonia-lyase OS=Nicotiana tabacum GN=TPA1 PE=2 SV=1	GO:0009800//cinnamic acid biosynthetic process;GO:0006559//L-phenylalanine catabolic process	GO:0045548//phenylalanine ammonia-lyase activity	GO:0005737//cytoplasm
Afa-miR159d	Unigene5514_All	39	1.6732	37	1.7434	40	1.6814	235	10.9132	--	--	0	0	0
Afa-miR159d	CL95.Contig15_All	915	6.3583	2406	18.3619	1972	13.4262	2512	18.8945	sp|O64963|PAL1_PRUAV	Phenylalanine ammonia-lyase 1 OS=Prunus avium GN=PAL1 PE=2 SV=1	GO:0009800//cinnamic acid biosynthetic process;GO:0006559//L-phenylalanine catabolic process	GO:0045548//phenylalanine ammonia-lyase activity	GO:0005737//cytoplasm
Afa-miR159d	CL95.Contig17_All	0	0	0	0	0	0	0	0	sp|O64963|PAL1_PRUAV	Phenylalanine ammonia-lyase 1 OS=Prunus avium GN=PAL1 PE=2 SV=1	GO:0009800//cinnamic acid biosynthetic process;GO:0006559//L-phenylalanine catabolic process	GO:0045548//phenylalanine ammonia-lyase activity	GO:0005737//cytoplasm
Afa-miR159d	Unigene16419_All	465	9.4507	656	14.6423	431	8.5824	984	21.647	sp|Q43011|ASNS2_ORYSJ	Asparagine synthetase [glutamine-hydrolyzing] 2 OS=Oryza sativa subsp. japonica GN=Os06g0265000 PE=2 SV=3	GO:0006355//regulation of transcription, DNA-dependent;GO:0006541//glutamine metabolic process;GO:0070981//L-asparagine biosynthetic process	GO:0003677//DNA binding;GO:0005524//ATP binding;GO:0004066//asparagine synthase (glutamine-hydrolyzing) activity	0
Afa-miR159d	Unigene21786_All	16	2.5677	17	2.9962	15	2.3585	27	4.6901	--	--	0	0	0
Afa-miR159d	CL4562.Contig3_All	5	0.0683	8	0.12	25	0.3345	4	0.0591	--	--	GO:0010162//seed dormancy process;GO:0006420//arginyl-tRNA aminoacylation;GO:0010564//regulation of cell cycle process;GO:0006164//purine nucleotide biosynthetic process;GO:0048366//leaf development;GO:0048825//cotyledon development	GO:0005524//ATP binding;GO:0004814//arginine-tRNA ligase activity	GO:0005829//cytosol;GO:0005739//mitochondrion;GO:0009570//chloroplast stroma
Afa-miR159d	CL95.Contig7_All	29	0.426	13	0.2097	23	0.331	12	0.1908	sp|P25872|PAL1_TOBAC	Phenylalanine ammonia-lyase OS=Nicotiana tabacum GN=TPA1 PE=2 SV=1	GO:0009800//cinnamic acid biosynthetic process;GO:0006559//L-phenylalanine catabolic process	GO:0045548//phenylalanine ammonia-lyase activity	GO:0005737//cytoplasm
Afa-miR159d	CL291.Contig2_All	6	0.3903	10	0.7144	16	1.0198	2	0.1408	--	--	0	0	0
Afa-miR159d	CL3273.Contig2_All	70	2.5417	47	1.8742	34	1.2096	27	1.0612	sp|B6TYV8|CNR2_MAIZE	Cell number regulator 2 OS=Zea mays GN=CNR2 PE=2 SV=1	GO:0008285//negative regulation of cell proliferation	0	GO:0016020//membrane
Afa-miR159d	CL3390.Contig5_All	420	10.07	122	3.2125	264	6.2017	16	0.4152	sp|Q84WM7|PPME1_ARATH	Pectinesterase PPME1 OS=Arabidopsis thaliana GN=PPME1 PE=1 SV=1	GO:0044763;GO:0016043//cellular component organization	GO:0016788//hydrolase activity, acting on ester bonds	GO:0044464//cell part
Afa-miR159d	CL845.Contig1_All	10	0.7949	50	4.365	14	1.0904	36	3.0975	sp|P0C2F6|RNHX1_ARATH	Putative ribonuclease H protein At1g65750 OS=Arabidopsis thaliana GN=At1g65750 PE=3 SV=1	0	0	0
Afa-miR159d	CL95.Contig12_All	18	0.311	10	0.1898	12	0.2032	6	0.1122	sp|O64963|PAL1_PRUAV	Phenylalanine ammonia-lyase 1 OS=Prunus avium GN=PAL1 PE=2 SV=1	GO:0009800//cinnamic acid biosynthetic process;GO:0006559//L-phenylalanine catabolic process	GO:0045548//phenylalanine ammonia-lyase activity	GO:0005737//cytoplasm
Afa-miR159d	CL95.Contig14_All	63	0.6535	73	0.8316	89	0.9045	70	0.7859	sp|P25872|PAL1_TOBAC	Phenylalanine ammonia-lyase OS=Nicotiana tabacum GN=TPA1 PE=2 SV=1	GO:0009800//cinnamic acid biosynthetic process;GO:0006559//L-phenylalanine catabolic process	GO:0045548//phenylalanine ammonia-lyase activity	GO:0005737//cytoplasm
Afa-miR159d	Unigene23215_All	7	0.9376	4	0.5884	11	1.4436	3	0.435	--	--	0	0	0
Afa-miR159d	Unigene1921_All	3800	55.8225	6409	103.398	3077	44.2869	7342	116.744	sp|P93026|VSR1_ARATH	Vacuolar-sorting receptor 1 OS=Arabidopsis thaliana GN=VSR1 PE=1 SV=2	GO:0006896//Golgi to vacuole transport	GO:0009940//amino-terminal vacuolar sorting propeptide binding;GO:0005509//calcium ion binding	GO:0016023//cytoplasmic membrane-bounded vesicle;GO:0005886//plasma membrane;GO:0017119//Golgi transport complex;GO:0009536//plastid
Afa-miR159d	CL3390.Contig4_All	71	1.035	52	0.8325	252	3.599	8	0.1262	sp|Q84WM7|PPME1_ARATH	Pectinesterase PPME1 OS=Arabidopsis thaliana GN=PPME1 PE=1 SV=1	GO:0044763;GO:0016043//cellular component organization	GO:0016788//hydrolase activity, acting on ester bonds	GO:0044464//cell part
Afa-miR159d	Unigene2632_All	19	0.621	18	0.6461	23	0.7365	22	0.7783	--	--	0	0	0
Afa-miR159e	Unigene18392_All	237	13.9745	518	33.5441	512	29.5788	795	50.7399	--	--	0	0	0
Afa-miR159e	Unigene32477_All	170	2.6926	335	5.8274	262	4.0659	459	7.8693	sp|A2WW87|GAM1_ORYSI	Transcription factor GAMYB OS=Oryza sativa subsp. indica GN=GAM1 PE=2 SV=1	GO:0044763;GO:0050794//regulation of cellular process;GO:0032502//developmental process	0	0
Afa-miR159e	CL1456.Contig3_All	354	3.4729	882	9.5028	334	3.2104	573	6.0846	sp|Q93Y37|MNS3_ARATH	Mannosyl-oligosaccharide 1,2-alpha-mannosidase MNS3 OS=Arabidopsis thaliana GN=MNS3 PE=2 SV=1	GO:0006491//N-glycan processing;GO:0048364//root development;GO:0043090//amino acid import;GO:0006888//ER to Golgi vesicle-mediated transport	GO:0005509//calcium ion binding;GO:0004571//mannosyl-oligosaccharide 1,2-alpha-mannosidase activity	GO:0005768//endosome;GO:0005802//trans-Golgi network;GO:0016020//membrane;GO:0005794//Golgi apparatus
Afa-miR159e	CL338.Contig3_All	50	0.7471	176	2.8881	116	1.6982	59	0.9542	--	--	0	0	0
Afa-miR159e	CL1456.Contig1_All	124	1.5962	146	2.064	150	1.8918	160	2.2294	sp|Q93Y37|MNS3_ARATH	Mannosyl-oligosaccharide 1,2-alpha-mannosidase MNS3 OS=Arabidopsis thaliana GN=MNS3 PE=2 SV=1	GO:0006491//N-glycan processing;GO:0048364//root development;GO:0043090//amino acid import;GO:0006888//ER to Golgi vesicle-mediated transport	GO:0005509//calcium ion binding;GO:0004571//mannosyl-oligosaccharide 1,2-alpha-mannosidase activity	GO:0005768//endosome;GO:0005802//trans-Golgi network;GO:0016020//membrane;GO:0005794//Golgi apparatus
Afa-miR159e	Unigene23536_All	41	0.9594	16	0.4112	51	1.1692	1	0.0253	--	--	0	0	0
Afa-miR159e	Unigene23215_All	7	0.9376	4	0.5884	11	1.4436	3	0.435	--	--	0	0	0
Afa-miR159e	CL338.Contig2_All	63	0.9703	105	1.7761	119	1.7957	24	0.4001	--	--	0	0	0
Afa-miR159e	CL2035.Contig1_All	0	0	0	0	2	0.0369	2	0.0407	--	--	GO:0048367//shoot system development;GO:0048364//root development	0	GO:0005739//mitochondrion;GO:0009507//chloroplast
Afa-miR159e	CL1456.Contig2_All	168	2.2547	70	1.0318	139	1.8278	57	0.828	sp|Q93Y37|MNS3_ARATH	Mannosyl-oligosaccharide 1,2-alpha-mannosidase MNS3 OS=Arabidopsis thaliana GN=MNS3 PE=2 SV=1	GO:0006491//N-glycan processing;GO:0048364//root development;GO:0043090//amino acid import;GO:0006888//ER to Golgi vesicle-mediated transport	GO:0005509//calcium ion binding;GO:0004571//mannosyl-oligosaccharide 1,2-alpha-mannosidase activity	GO:0005768//endosome;GO:0005802//trans-Golgi network;GO:0016020//membrane;GO:0005794//Golgi apparatus
Afa-miR159e	CL2035.Contig4_All	0	0	0	0	2	0.0352	0	0	--	--	GO:0048367//shoot system development;GO:0048364//root development	0	GO:0005739//mitochondrion;GO:0009507//chloroplast
Afa-miR159e	CL2035.Contig3_All	0	0	0	0	0	0	0	0	--	--	GO:0048367//shoot system development;GO:0048364//root development	0	GO:0005739//mitochondrion;GO:0009507//chloroplast
Afa-miR159e	Unigene12482_All	34	0.6513	22	0.4629	36	0.6757	24	0.4977	sp|Q0JIC2|GAM1_ORYSJ	Transcription factor GAMYB OS=Oryza sativa subsp. japonica GN=GAM1 PE=2 SV=1	GO:0044699;GO:0050789//regulation of biological process;GO:0009987//cellular process	0	0
Afa-miR159e	CL2035.Contig10_All	4	0.0659	2	0.0362	2	0.0323	2	0.0357	--	--	GO:0048367//shoot system development;GO:0048364//root development	0	GO:0005739//mitochondrion;GO:0009507//chloroplast
Afa-miR159e	CL2035.Contig8_All	0	0	0	0	0	0	0	0	--	--	GO:0048367//shoot system development;GO:0048364//root development	0	GO:0005739//mitochondrion;GO:0009507//chloroplast
Afa-miR159e	CL291.Contig1_All	27	1.6732	19	1.2931	22	1.3358	2	0.1342	--	--	0	0	0
Afa-miR159e	Unigene12481_All	10	0.2591	10	0.2846	12	0.3047	20	0.5609	sp|Q0JIC2|GAM1_ORYSJ	Transcription factor GAMYB OS=Oryza sativa subsp. japonica GN=GAM1 PE=2 SV=1	GO:0044699;GO:0050789//regulation of biological process;GO:0009987//cellular process	0	0
Afa-miR159e	CL3244.Contig1_All	560	9.1643	1288	23.1485	352	5.6438	808	14.3125	sp|Q8H859|CADH1_ORYSJ	Probable cinnamyl alcohol dehydrogenase 1 OS=Oryza sativa subsp. japonica GN=CAD1 PE=2 SV=1	GO:0055114//oxidation-reduction process	GO:0000166//nucleotide binding;GO:0048037//cofactor binding;GO:0008270//zinc ion binding;GO:0016616//oxidoreductase activity, acting on the CH-OH group of donors, NAD or NADP as acceptor	0
Afa-miR159e	CL362.Contig2_All	96	6.9198	65	5.1456	156	11.0171	4	0.3121	sp|Q9LEH3|PER15_IPOBA	Peroxidase 15 OS=Ipomoea batatas GN=pod PE=1 SV=1	GO:0055114//oxidation-reduction process;GO:0006979//response to oxidative stress	GO:0020037//heme binding;GO:0046872//metal ion binding;GO:0004601//peroxidase activity	GO:0005886//plasma membrane
Afa-miR159e	CL2035.Contig7_All	0	0	0	0	0	0	0	0	--	--	GO:0048367//shoot system development;GO:0048364//root development	0	GO:0005739//mitochondrion;GO:0009507//chloroplast
Afa-miR159e	CL291.Contig2_All	6	0.3903	10	0.7144	16	1.0198	2	0.1408	--	--	0	0	0
Afa-miR159e	CL845.Contig1_All	10	0.7949	50	4.365	14	1.0904	36	3.0975	sp|P0C2F6|RNHX1_ARATH	Putative ribonuclease H protein At1g65750 OS=Arabidopsis thaliana GN=At1g65750 PE=3 SV=1	0	0	0
Afa-miR159e	Unigene5514_All	39	1.6732	37	1.7434	40	1.6814	235	10.9132	--	--	0	0	0
Afa-miR159e	CL6290.Contig2_All	121	1.754	140	2.2288	230	3.2666	97	1.522	sp|Q0JIC2|GAM1_ORYSJ	Transcription factor GAMYB OS=Oryza sativa subsp. japonica GN=GAM1 PE=2 SV=1	GO:0044763;GO:0050794//regulation of cellular process;GO:0032502//developmental process	0	0
Afa-miR159e	Unigene1921_All	3800	55.8225	6409	103.398	3077	44.2869	7342	116.744	sp|P93026|VSR1_ARATH	Vacuolar-sorting receptor 1 OS=Arabidopsis thaliana GN=VSR1 PE=1 SV=2	GO:0006896//Golgi to vacuole transport	GO:0009940//amino-terminal vacuolar sorting propeptide binding;GO:0005509//calcium ion binding	GO:0016023//cytoplasmic membrane-bounded vesicle;GO:0005886//plasma membrane;GO:0017119//Golgi transport complex;GO:0009536//plastid
Afa-miR159e	CL3464.Contig1_All	53	2.6209	170	9.2326	79	3.8276	16	0.8564	sp|Q07469|BSPA_POPDE	Bark storage protein A OS=Populus deltoides GN=BSPA PE=2 SV=1	GO:0009116//nucleoside metabolic process	GO:0003824//catalytic activity	GO:0016023//cytoplasmic membrane-bounded vesicle;GO:0005886//plasma membrane
Afa-miR160a	CL1896.Contig3_All	681	9.0188	734	10.6756	1084	14.0654	1100	15.7684	sp|Q653H7|ARFR_ORYSJ	Auxin response factor 18 OS=Oryza sativa subsp. japonica GN=ARF18 PE=2 SV=1	GO:0006351//transcription, DNA-dependent;GO:0080090//regulation of primary metabolic process;GO:0048438//floral whorl development;GO:0009755//hormone-mediated signaling pathway;GO:1901700;GO:0048437//floral organ development;GO:0009733//response to auxin stimulus;GO:0031326	GO:0005488//binding	0
Afa-miR160a	CL1896.Contig4_All	212	7.3977	88	3.3724	206	7.0429	195	7.3653	sp|Q653H7|ARFR_ORYSJ	Auxin response factor 18 OS=Oryza sativa subsp. japonica GN=ARF18 PE=2 SV=1	GO:0044763;GO:0018130;GO:1901362;GO:0048513//organ development;GO:0048608//reproductive structure development;GO:0044238//primary metabolic process;GO:0050794//regulation of cellular process;GO:0044767;GO:0009725//response to hormone stimulus;GO:0019438//aromatic compound biosynthetic process	0	0
Afa-miR160a	CL5965.Contig1_All	453	6.2753	368	5.5986	690	9.365	277	4.1535	sp|Q7XKK6|ARFJ_ORYSJ	Auxin response factor 10 OS=Oryza sativa subsp. japonica GN=ARF10 PE=2 SV=3	GO:0009987//cellular process;GO:0048856//anatomical structure development;GO:0007275//multicellular organismal development	0	0
Afa-miR160a	CL1896.Contig1_All	47	0.8978	41	0.8602	73	1.3663	42	0.8684	sp|Q653H7|ARFR_ORYSJ	Auxin response factor 18 OS=Oryza sativa subsp. japonica GN=ARF18 PE=2 SV=1	GO:0006351//transcription, DNA-dependent;GO:0080090//regulation of primary metabolic process;GO:0048438//floral whorl development;GO:0009755//hormone-mediated signaling pathway;GO:1901700;GO:0048437//floral organ development;GO:0009733//response to auxin stimulus;GO:0031326	GO:0005488//binding	0
Afa-miR160a	CL5965.Contig2_All	9	0.324	9	0.3559	39	1.3757	12	0.4676	sp|Q84WU6|ARFQ_ARATH	Auxin response factor 17 OS=Arabidopsis thaliana GN=ARF17 PE=2 SV=1	GO:0048513//organ development;GO:0050794//regulation of cellular process;GO:0044767;GO:0009725//response to hormone stimulus	0	0
Afa-miR160a	Unigene32367_All	1042	12.5181	669	8.8266	1345	15.8312	521	6.7749	sp|Q653H7|ARFR_ORYSJ	Auxin response factor 18 OS=Oryza sativa subsp. japonica GN=ARF18 PE=2 SV=1	GO:0006351//transcription, DNA-dependent;GO:0080090//regulation of primary metabolic process;GO:0048438//floral whorl development;GO:0009755//hormone-mediated signaling pathway;GO:1901700;GO:0048437//floral organ development;GO:0009733//response to auxin stimulus;GO:0031326	GO:0005488//binding	0
Afa-miR160a	CL1896.Contig5_All	52	0.9425	47	0.9356	48	0.8524	57	1.1183	sp|Q653H7|ARFR_ORYSJ	Auxin response factor 18 OS=Oryza sativa subsp. japonica GN=ARF18 PE=2 SV=1	GO:0006351//transcription, DNA-dependent;GO:0080090//regulation of primary metabolic process;GO:0048438//floral whorl development;GO:0009755//hormone-mediated signaling pathway;GO:1901700;GO:0048437//floral organ development;GO:0009733//response to auxin stimulus;GO:0031326	GO:0005488//binding	0
Afa-miR160a	CL6635.Contig1_All	69	7.9578	22	2.7865	107	12.0906	10	1.2483	--	--	0	0	0
Afa-miR160a	CL6635.Contig2_All	22	1.9441	4	0.3882	33	2.8572	2	0.1913	--	--	0	0	0
Afa-miR160b	CL1896.Contig4_All	212	7.3977	88	3.3724	206	7.0429	195	7.3653	sp|Q653H7|ARFR_ORYSJ	Auxin response factor 18 OS=Oryza sativa subsp. japonica GN=ARF18 PE=2 SV=1	GO:0044763;GO:0018130;GO:1901362;GO:0048513//organ development;GO:0048608//reproductive structure development;GO:0044238//primary metabolic process;GO:0050794//regulation of cellular process;GO:0044767;GO:0009725//response to hormone stimulus;GO:0019438//aromatic compound biosynthetic process	0	0
Afa-miR160b	CL1896.Contig3_All	681	9.0188	734	10.6756	1084	14.0654	1100	15.7684	sp|Q653H7|ARFR_ORYSJ	Auxin response factor 18 OS=Oryza sativa subsp. japonica GN=ARF18 PE=2 SV=1	GO:0006351//transcription, DNA-dependent;GO:0080090//regulation of primary metabolic process;GO:0048438//floral whorl development;GO:0009755//hormone-mediated signaling pathway;GO:1901700;GO:0048437//floral organ development;GO:0009733//response to auxin stimulus;GO:0031326	GO:0005488//binding	0
Afa-miR160b	CL1896.Contig1_All	47	0.8978	41	0.8602	73	1.3663	42	0.8684	sp|Q653H7|ARFR_ORYSJ	Auxin response factor 18 OS=Oryza sativa subsp. japonica GN=ARF18 PE=2 SV=1	GO:0006351//transcription, DNA-dependent;GO:0080090//regulation of primary metabolic process;GO:0048438//floral whorl development;GO:0009755//hormone-mediated signaling pathway;GO:1901700;GO:0048437//floral organ development;GO:0009733//response to auxin stimulus;GO:0031326	GO:0005488//binding	0
Afa-miR160b	CL5965.Contig1_All	453	6.2753	368	5.5986	690	9.365	277	4.1535	sp|Q7XKK6|ARFJ_ORYSJ	Auxin response factor 10 OS=Oryza sativa subsp. japonica GN=ARF10 PE=2 SV=3	GO:0009987//cellular process;GO:0048856//anatomical structure development;GO:0007275//multicellular organismal development	0	0
Afa-miR160b	CL5965.Contig2_All	9	0.324	9	0.3559	39	1.3757	12	0.4676	sp|Q84WU6|ARFQ_ARATH	Auxin response factor 17 OS=Arabidopsis thaliana GN=ARF17 PE=2 SV=1	GO:0048513//organ development;GO:0050794//regulation of cellular process;GO:0044767;GO:0009725//response to hormone stimulus	0	0
Afa-miR160b	CL6635.Contig1_All	69	7.9578	22	2.7865	107	12.0906	10	1.2483	--	--	0	0	0
Afa-miR160b	CL1896.Contig5_All	52	0.9425	47	0.9356	48	0.8524	57	1.1183	sp|Q653H7|ARFR_ORYSJ	Auxin response factor 18 OS=Oryza sativa subsp. japonica GN=ARF18 PE=2 SV=1	GO:0006351//transcription, DNA-dependent;GO:0080090//regulation of primary metabolic process;GO:0048438//floral whorl development;GO:0009755//hormone-mediated signaling pathway;GO:1901700;GO:0048437//floral organ development;GO:0009733//response to auxin stimulus;GO:0031326	GO:0005488//binding	0
Afa-miR160b	Unigene32367_All	1042	12.5181	669	8.8266	1345	15.8312	521	6.7749	sp|Q653H7|ARFR_ORYSJ	Auxin response factor 18 OS=Oryza sativa subsp. japonica GN=ARF18 PE=2 SV=1	GO:0006351//transcription, DNA-dependent;GO:0080090//regulation of primary metabolic process;GO:0048438//floral whorl development;GO:0009755//hormone-mediated signaling pathway;GO:1901700;GO:0048437//floral organ development;GO:0009733//response to auxin stimulus;GO:0031326	GO:0005488//binding	0
Afa-miR160b	CL6635.Contig2_All	22	1.9441	4	0.3882	33	2.8572	2	0.1913	--	--	0	0	0
Afa-miR162	CL2597.Contig1_All	0	0	0	0	0	0	0	0	sp|P81898|PNAA_PRUDU	Peptide-N4-(N-acetyl-beta-glucosaminyl)asparagine amidase A OS=Prunus dulcis PE=1 SV=2	0	0	GO:0043231//intracellular membrane-bounded organelle
Afa-miR162	CL2597.Contig2_All	61	0.7767	113	1.5802	85	1.0604	247	3.4042	sp|P81898|PNAA_PRUDU	Peptide-N4-(N-acetyl-beta-glucosaminyl)asparagine amidase A OS=Prunus dulcis PE=1 SV=2	0	0	0
Afa-miR162	Unigene7430_All	36	4.8032	20	2.9306	36	4.706	14	2.0218	--	--	0	0	0
Afa-miR162	Unigene30410_All	1064	28.5938	760	22.4307	668	17.5885	519	15.097	--	--	GO:0006979//response to oxidative stress	0	GO:0009535//chloroplast thylakoid membrane;GO:0031977//thylakoid lumen
Afa-miR162	CL2597.Contig5_All	8	0.0881	69	0.8349	49	0.5289	169	2.0154	sp|P81898|PNAA_PRUDU	Peptide-N4-(N-acetyl-beta-glucosaminyl)asparagine amidase A OS=Prunus dulcis PE=1 SV=2	0	0	0
Afa-miR162	CL2597.Contig3_All	32	0.3852	130	1.7188	56	0.6605	170	2.2153	sp|P81898|PNAA_PRUDU	Peptide-N4-(N-acetyl-beta-glucosaminyl)asparagine amidase A OS=Prunus dulcis PE=1 SV=2	0	0	GO:0043231//intracellular membrane-bounded organelle
Afa-miR162	Unigene4455_All	400	3.0276	1332	11.0723	1054	7.8162	1427	11.691	sp|Q8LMR2|DCL1_ORYSJ	Endoribonuclease Dicer homolog 1 OS=Oryza sativa subsp. japonica GN=DCL1 PE=3 SV=1	GO:0000278//mitotic cell cycle;GO:0009630//gravitropism;GO:0009908//flower development;GO:0009880//embryonic pattern specification;GO:0000226//microtubule cytoskeleton organization;GO:0007267//cell-cell signaling;GO:0000911//cytokinesis by cell plate formation;GO:0031053//primary miRNA processing;GO:0010098//suspensor development;GO:0016569//covalent chromatin modification;GO:2000034//regulation …	GO:0004525//ribonuclease III activity;GO:0005515//protein binding;GO:0008026//ATP-dependent helicase activity;GO:0003677//DNA binding;GO:0003725//double-stranded RNA binding;GO:0005524//ATP binding	GO:0010445//nuclear dicing body
Afa-miR162	CL2597.Contig4_All	0	0	31	0.4192	6	0.0724	31	0.4132	sp|P81898|PNAA_PRUDU	Peptide-N4-(N-acetyl-beta-glucosaminyl)asparagine amidase A OS=Prunus dulcis PE=1 SV=2	0	0	GO:0043231//intracellular membrane-bounded organelle
Afa-miR162	Unigene36473_All	108	2.3969	160	3.8998	128	2.7833	95	2.2821	--	--	GO:0006260//DNA replication	GO:0003887//DNA-directed DNA polymerase activity;GO:0003677//DNA binding	GO:0005737//cytoplasm
Afa-miR162	Unigene33356_All	873	20.7558	852	22.2465	863	20.1028	1233	31.7308	sp|Q9FPQ6|GP1_CHLRE	Vegetative cell wall protein gp1 OS=Chlamydomonas reinhardtii GN=GP1 PE=2 SV=1	GO:0000278//mitotic cell cycle;GO:0009560//embryo sac egg cell differentiation;GO:0006396//RNA processing;GO:0051301//cell division;GO:0048825//cotyledon development	0	GO:0005840//ribosome;GO:0043231//intracellular membrane-bounded organelle
Afa-miR164a	CL8718.Contig1_All	11	1.2151	2	0.2426	15	1.6234	9	1.0761	--	--	0	0	0
Afa-miR164a	Unigene20424_All	1096	40.3993	1627	65.864	2161	78.0439	538	21.4654	--	--	0	0	0
Afa-miR164a	Unigene8563_All	579	44.0692	60	5.0154	1800	134.231	37	3.0483	--	--	0	0	0
Afa-miR164a	CL6764.Contig4_All	0	0	0	0	0	0	0	0	--	--	GO:0008284//positive regulation of cell proliferation;GO:0016192//vesicle-mediated transport;GO:0006886//intracellular protein transport;GO:0009630//gravitropism	GO:0008270//zinc ion binding	0
Afa-miR164a	CL1524.Contig14_All	0	0	0	0	0	0	0	0	sp|Q84TE6|NAC22_ARATH	NAC domain-containing protein 21/22 OS=Arabidopsis thaliana GN=NAC021 PE=1 SV=2	0	0	0
Afa-miR164a	CL1524.Contig7_All	0	0	0	0	0	0	2	0.0485	sp|Q84TE6|NAC22_ARATH	NAC domain-containing protein 21/22 OS=Arabidopsis thaliana GN=NAC021 PE=1 SV=2	0	0	0
Afa-miR164a	CL1524.Contig9_All	18	0.4298	18	0.472	15	0.3509	21	0.5427	sp|Q84TE6|NAC22_ARATH	NAC domain-containing protein 21/22 OS=Arabidopsis thaliana GN=NAC021 PE=1 SV=2	0	0	0
Afa-miR164a	Unigene51260_All	12	2.0413	13	2.4287	3	0.5	3	0.5524	sp|P80884|ANAN_ANACO	Ananain OS=Ananas comosus GN=AN1 PE=1 SV=2	GO:0010413//glucuronoxylan metabolic process;GO:0006810//transport;GO:0006508//proteolysis;GO:0045492//xylan biosynthetic process;GO:0010623//developmental programmed cell death	GO:0004197//cysteine-type endopeptidase activity;GO:0005215//transporter activity	GO:0000325//plant-type vacuole;GO:0016023//cytoplasmic membrane-bounded vesicle;GO:0005634//nucleus
Afa-miR164a	CL948.Contig1_All	606	10.6606	750	14.49	1096	18.8904	805	15.3284	sp|Q9FLP0|MA651_ARATH	65-kDa microtubule-associated protein 1 OS=Arabidopsis thaliana GN=MAP65-1 PE=1 SV=1	GO:0051322//anaphase;GO:0001578//microtubule bundle formation;GO:0000910//cytokinesis;GO:0007020//microtubule nucleation;GO:0031116//positive regulation of microtubule polymerization	GO:0008017//microtubule binding	GO:0010005//cortical microtubule, transverse to long axis;GO:0009574//preprophase band;GO:0005819//spindle;GO:0009524//phragmoplast;GO:0005634//nucleus
Afa-miR164a	CL7560.Contig1_All	26	0.9542	2	0.0806	23	0.8271	0	0	sp|Q84TE6|NAC22_ARATH	NAC domain-containing protein 21/22 OS=Arabidopsis thaliana GN=NAC021 PE=1 SV=2	0	0	0
Afa-miR164a	CL6249.Contig3_All	299	6.0122	451	9.9595	322	6.3437	529	11.5137	--	--	GO:0044238//primary metabolic process;GO:0034645//cellular macromolecule biosynthetic process;GO:0010467//gene expression	0	0
Afa-miR164a	CL5679.Contig1_All	26	0.5631	45	1.0703	42	0.8912	42	0.9845	sp|P40603|APG_BRANA	Anther-specific proline-rich protein APG (Fragment) OS=Brassica napus GN=APG PE=2 SV=1	0	0	GO:0005634//nucleus;GO:0005783//endoplasmic reticulum;GO:0044446//intracellular organelle part
Afa-miR164a	Unigene4004_All	21	2.3349	11	1.3432	11	1.1983	7	0.8424	sp|O23791|BROM1_ANACO	Fruit bromelain OS=Ananas comosus PE=1 SV=1	0	GO:0016787//hydrolase activity	0
Afa-miR164a	Unigene14214_All	0	0	0	0	0	0	0	0	--	--	0	0	GO:0016023//cytoplasmic membrane-bounded vesicle;GO:0016020//membrane
Afa-miR164a	CL795.Contig3_All	3	0.0701	3	0.0769	7	0.1601	0	0	sp|P29620|CDKD1_ORYSJ	Cyclin-dependent kinase D-1 OS=Oryza sativa subsp. japonica GN=CDKD-1 PE=1 SV=1	GO:0007049//cell cycle;GO:0006468//protein phosphorylation;GO:0051301//cell division	GO:0004693//cyclin-dependent protein kinase activity;GO:0008353//RNA polymerase II carboxy-terminal domain kinase activity;GO:0005524//ATP binding	GO:0005737//cytoplasm;GO:0005634//nucleus
Afa-miR164a	CL1524.Contig8_All	51	2.4859	6	0.3212	22	1.0506	14	0.7386	sp|Q84TE6|NAC22_ARATH	NAC domain-containing protein 21/22 OS=Arabidopsis thaliana GN=NAC021 PE=1 SV=2	0	0	0
Afa-miR164a	Unigene5903_All	735	10.0955	754	11.3739	1886	25.3806	582	8.6528	sp|A5JTQ3|XYL2_MEDSV	Beta-xylosidase/alpha-L-arabinofuranosidase 2 OS=Medicago sativa subsp. varia GN=Xyl2 PE=2 SV=1	GO:0005975//carbohydrate metabolic process	GO:0008422//beta-glucosidase activity	GO:0016023//cytoplasmic membrane-bounded vesicle
Afa-miR164a	CL6764.Contig1_All	0	0	0	0	0	0	0	0	--	--	GO:0008284//positive regulation of cell proliferation;GO:0016192//vesicle-mediated transport;GO:0006886//intracellular protein transport;GO:0009630//gravitropism	GO:0008270//zinc ion binding	0
Afa-miR164a	Unigene36631_All	78	2.3972	61	2.0589	41	1.2346	25	0.8317	sp|Q84TE6|NAC22_ARATH	NAC domain-containing protein 21/22 OS=Arabidopsis thaliana GN=NAC021 PE=1 SV=2	0	0	0
Afa-miR164a	Unigene47099_All	13	1.7011	3	0.4311	2	0.2564	4	0.5666	--	--	0	0	0
Afa-miR164a	CL1524.Contig1_All	2	0.0568	0	0	2	0.0556	1	0.0307	sp|Q84TE6|NAC22_ARATH	NAC domain-containing protein 21/22 OS=Arabidopsis thaliana GN=NAC021 PE=1 SV=2	0	0	0
Afa-miR164a	Unigene37417_All	0	0	0	0	0	0	0	0	--	--	0	0	GO:0016023//cytoplasmic membrane-bounded vesicle;GO:0016020//membrane
Afa-miR164a	CL1524.Contig5_All	0	0	0	0	0	0	0	0	sp|Q84TE6|NAC22_ARATH	NAC domain-containing protein 21/22 OS=Arabidopsis thaliana GN=NAC021 PE=1 SV=2	0	0	0
Afa-miR164a	Unigene31202_All	0	0	0	0	5	0.0736	2	0.0325	--	--	0	0	GO:0016023//cytoplasmic membrane-bounded vesicle;GO:0016020//membrane
Afa-miR164a	CL795.Contig1_All	673	11.2131	484	8.8563	488	7.9662	732	13.2012	sp|P29620|CDKD1_ORYSJ	Cyclin-dependent kinase D-1 OS=Oryza sativa subsp. japonica GN=CDKD-1 PE=1 SV=1	GO:0007049//cell cycle;GO:0006468//protein phosphorylation;GO:0051301//cell division	GO:0004693//cyclin-dependent protein kinase activity;GO:0008353//RNA polymerase II carboxy-terminal domain kinase activity;GO:0005524//ATP binding	GO:0005737//cytoplasm;GO:0005634//nucleus
Afa-miR164a	Unigene16491_All	0	0	0	0	0	0	0	0	sp|A5JTQ3|XYL2_MEDSV	Beta-xylosidase/alpha-L-arabinofuranosidase 2 OS=Medicago sativa subsp. varia GN=Xyl2 PE=2 SV=1	GO:0005975//carbohydrate metabolic process	GO:0008422//beta-glucosidase activity	GO:0016023//cytoplasmic membrane-bounded vesicle;GO:0009505//plant-type cell wall;GO:0005886//plasma membrane
Afa-miR164a	CL1524.Contig16_All	0	0	0	0	0	0	0	0	sp|Q84TE6|NAC22_ARATH	NAC domain-containing protein 21/22 OS=Arabidopsis thaliana GN=NAC021 PE=1 SV=2	0	0	0
Afa-miR164a	CL1524.Contig15_All	0	0	0	0	0	0	0	0	sp|Q84TE6|NAC22_ARATH	NAC domain-containing protein 21/22 OS=Arabidopsis thaliana GN=NAC021 PE=1 SV=2	0	0	0
Afa-miR164a	CL6679.Contig3_All	4157	34.3196	2663	24.1452	4312	34.8789	2380	21.2683	sp|Q9SF32|IQD1_ARATH	Protein IQ-DOMAIN 1 OS=Arabidopsis thaliana GN=IQD1 PE=1 SV=1	0	0	0
Afa-miR164a	CL226.Contig1_All	0	0	0	0	0	0	0	0	--	--	0	0	GO:0016023//cytoplasmic membrane-bounded vesicle;GO:0016020//membrane
Afa-miR164a	Unigene37168_All	33	1.7037	38	2.1546	36	1.821	32	1.7882	--	--	0	0	GO:0005739//mitochondrion
Afa-miR164a	Unigene31203_All	14	0.3256	6	0.1532	24	0.5468	14	0.3524	--	--	0	0	GO:0016023//cytoplasmic membrane-bounded vesicle;GO:0016020//membrane
Afa-miR164a	CL7560.Contig2_All	57	2.5584	15	0.7394	49	2.1548	8	0.3887	sp|Q84TE6|NAC22_ARATH	NAC domain-containing protein 21/22 OS=Arabidopsis thaliana GN=NAC021 PE=1 SV=2	0	0	0
Afa-miR164a	CL1524.Contig12_All	0	0	0	0	0	0	0	0	sp|Q84TE6|NAC22_ARATH	NAC domain-containing protein 21/22 OS=Arabidopsis thaliana GN=NAC021 PE=1 SV=2	0	0	0
Afa-miR164a	Unigene16492_All	93	1.1063	29	0.3789	147	1.7133	30	0.3863	sp|A5JTQ3|XYL2_MEDSV	Beta-xylosidase/alpha-L-arabinofuranosidase 2 OS=Medicago sativa subsp. varia GN=Xyl2 PE=2 SV=1	GO:0005975//carbohydrate metabolic process	GO:0008422//beta-glucosidase activity	GO:0016023//cytoplasmic membrane-bounded vesicle;GO:0009505//plant-type cell wall;GO:0005886//plasma membrane
Afa-miR164a	Unigene1540_All	797	58.3136	950	76.3366	537	38.4953	896	70.9599	--	--	0	0	GO:0044464//cell part
Afa-miR164a	CL5679.Contig4_All	11	0.6105	9	0.5486	3	0.1631	14	0.8411	--	--	0	0	GO:0009543//chloroplast thylakoid lumen;GO:0005639//integral to nuclear inner membrane;GO:0005783//endoplasmic reticulum
Afa-miR164a	CL6679.Contig1_All	267	2.2407	340	3.1337	396	3.2561	297	2.6979	sp|Q8RXE7|AGD14_ARATH	Probable ADP-ribosylation factor GTPase-activating protein AGD14 OS=Arabidopsis thaliana GN=AGD14 PE=1 SV=2	0	0	0
Afa-miR164a	Unigene29449_All	1950	23.443	2140	28.2546	2998	35.3127	2267	29.5001	sp|Q8W1K8|MUT11_CHLRE	Protein Mut11 OS=Chlamydomonas reinhardtii GN=Mut11 PE=2 SV=1	GO:0009553//embryo sac development;GO:0009555//pollen development;GO:0032467//positive regulation of cytokinesis;GO:0000919//cell plate assembly;GO:0060236//regulation of mitotic spindle organization	0	GO:0005828//kinetochore microtubule
Afa-miR164a	Unigene8092_All	1325	30.604	715	18.137	1419	32.1119	914	22.8508	sp|P10496|GRP2_PHAVU	Glycine-rich cell wall structural protein 1.8 OS=Phaseolus vulgaris PE=2 SV=1	0	0	0
Afa-miR164a	CL3769.Contig1_All	613	2.8039	1550	7.7864	924	4.141	1836	9.0902	sp|Q84J46|PP262_ARATH	Pentatricopeptide repeat-containing protein At3g29290 OS=Arabidopsis thaliana GN=EMB2076 PE=2 SV=1	0	0	0
Afa-miR164a	CL1524.Contig10_All	130	2.8646	71	1.7182	83	1.7919	83	1.9797	sp|Q84TE6|NAC22_ARATH	NAC domain-containing protein 21/22 OS=Arabidopsis thaliana GN=NAC021 PE=1 SV=2	0	0	0
Afa-miR164a	CL5679.Contig2_All	2	0.0446	2	0.049	8	0.1748	6	0.1448	sp|P40603|APG_BRANA	Anther-specific proline-rich protein APG (Fragment) OS=Brassica napus GN=APG PE=2 SV=1	0	0	GO:0043231//intracellular membrane-bounded organelle;GO:0044444//cytoplasmic part
Afa-miR164a	CL3013.Contig6_All	155	2.5076	475	8.4395	154	2.441	204	3.5723	sp|Q651V6|PIN2_ORYSJ	Probable auxin efflux carrier component 2 OS=Oryza sativa subsp. japonica GN=PIN2 PE=2 SV=1	GO:0009749//response to glucose stimulus;GO:0009958//positive gravitropism;GO:0048364//root development;GO:0009926//auxin polar transport;GO:0009640//photomorphogenesis;GO:0009637//response to blue light;GO:0008361//regulation of cell size;GO:0043481//anthocyanin accumulation in tissues in response to UV light;GO:0048443//stamen development;GO:0046685//response to arsenic-containing substance;GO:…	GO:0010329//auxin efflux transmembrane transporter activity	GO:0009925//basal plasma membrane;GO:0000323//lytic vacuole;GO:0016023//cytoplasmic membrane-bounded vesicle
Afa-miR164a	CL8718.Contig2_All	30	1.7358	9	0.5719	26	1.4739	23	1.4405	--	--	0	0	0
Afa-miR164a	Unigene42119_All	7	1.0221	6	0.9622	20	2.8613	3	0.4742	--	--	0	0	0
Afa-miR164a	CL6679.Contig2_All	0	0	0	0	0	0	0	0	sp|Q8RXE7|AGD14_ARATH	Probable ADP-ribosylation factor GTPase-activating protein AGD14 OS=Arabidopsis thaliana GN=AGD14 PE=1 SV=2	0	0	0
Afa-miR164a	Unigene52110_All	5	0.7561	20	3.3213	20	2.963	7	1.1457	--	--	0	0	0
Afa-miR164a	Unigene37295_All	1897	27.7355	2182	35.0365	1774	25.4123	1359	21.5071	--	--	GO:0008654//phospholipid biosynthetic process	GO:0004609//phosphatidylserine decarboxylase activity;GO:0005509//calcium ion binding	GO:0009705//plant-type vacuole membrane;GO:0005783//endoplasmic reticulum;GO:0005739//mitochondrion
Afa-miR164a	Unigene11843_All	1347	22.2899	1511	27.4602	0	0	2	0.0358	--	--	0	0	0
Afa-miR164a	CL226.Contig2_All	0	0	0	0	0	0	0	0	--	--	0	0	GO:0016023//cytoplasmic membrane-bounded vesicle;GO:0016020//membrane
Afa-miR164b	Unigene20424_All	1096	40.3993	1627	65.864	2161	78.0439	538	21.4654	--	--	0	0	0
Afa-miR164b	Unigene51260_All	12	2.0413	13	2.4287	3	0.5	3	0.5524	sp|P80884|ANAN_ANACO	Ananain OS=Ananas comosus GN=AN1 PE=1 SV=2	GO:0010413//glucuronoxylan metabolic process;GO:0006810//transport;GO:0006508//proteolysis;GO:0045492//xylan biosynthetic process;GO:0010623//developmental programmed cell death	GO:0004197//cysteine-type endopeptidase activity;GO:0005215//transporter activity	GO:0000325//plant-type vacuole;GO:0016023//cytoplasmic membrane-bounded vesicle;GO:0005634//nucleus
Afa-miR164b	CL1524.Contig8_All	51	2.4859	6	0.3212	22	1.0506	14	0.7386	sp|Q84TE6|NAC22_ARATH	NAC domain-containing protein 21/22 OS=Arabidopsis thaliana GN=NAC021 PE=1 SV=2	0	0	0
Afa-miR164b	CL1524.Contig1_All	2	0.0568	0	0	2	0.0556	1	0.0307	sp|Q84TE6|NAC22_ARATH	NAC domain-containing protein 21/22 OS=Arabidopsis thaliana GN=NAC021 PE=1 SV=2	0	0	0
Afa-miR164b	CL8718.Contig1_All	11	1.2151	2	0.2426	15	1.6234	9	1.0761	--	--	0	0	0
Afa-miR164b	Unigene47099_All	13	1.7011	3	0.4311	2	0.2564	4	0.5666	--	--	0	0	0
Afa-miR164b	CL1524.Contig9_All	18	0.4298	18	0.472	15	0.3509	21	0.5427	sp|Q84TE6|NAC22_ARATH	NAC domain-containing protein 21/22 OS=Arabidopsis thaliana GN=NAC021 PE=1 SV=2	0	0	0
Afa-miR164b	Unigene8563_All	579	44.0692	60	5.0154	1800	134.231	37	3.0483	--	--	0	0	0
Afa-miR164b	Unigene7503_All	20	1.3858	3	0.2283	31	2.1046	5	0.375	--	--	0	0	GO:0016020//membrane
Afa-miR164b	Unigene36631_All	78	2.3972	61	2.0589	41	1.2346	25	0.8317	sp|Q84TE6|NAC22_ARATH	NAC domain-containing protein 21/22 OS=Arabidopsis thaliana GN=NAC021 PE=1 SV=2	0	0	0
Afa-miR164b	CL3769.Contig1_All	613	2.8039	1550	7.7864	924	4.141	1836	9.0902	sp|Q84J46|PP262_ARATH	Pentatricopeptide repeat-containing protein At3g29290 OS=Arabidopsis thaliana GN=EMB2076 PE=2 SV=1	0	0	0
Afa-miR164b	CL6228.Contig1_All	227	7.3553	129	4.5905	236	7.4922	90	3.1565	--	--	0	0	0
Afa-miR164b	Unigene32916_All	96	2.2158	91	2.3068	172	3.8897	41	1.0243	sp|Q8LB72|PHR2_ARATH	Blue-light photoreceptor PHR2 OS=Arabidopsis thaliana GN=PHR2 PE=2 SV=2	GO:0006281//DNA repair	GO:0003904//deoxyribodipyrimidine photo-lyase activity	0
Afa-miR164b	Unigene37295_All	1897	27.7355	2182	35.0365	1774	25.4123	1359	21.5071	--	--	GO:0008654//phospholipid biosynthetic process	GO:0004609//phosphatidylserine decarboxylase activity;GO:0005509//calcium ion binding	GO:0009705//plant-type vacuole membrane;GO:0005783//endoplasmic reticulum;GO:0005739//mitochondrion
Afa-miR164b	CL7560.Contig1_All	26	0.9542	2	0.0806	23	0.8271	0	0	sp|Q84TE6|NAC22_ARATH	NAC domain-containing protein 21/22 OS=Arabidopsis thaliana GN=NAC021 PE=1 SV=2	0	0	0
Afa-miR164b	CL1367.Contig10_All	0	0	0	0	0	0	0	0	--	--	0	0	0
Afa-miR164b	CL948.Contig1_All	606	10.6606	750	14.49	1096	18.8904	805	15.3284	sp|Q9FLP0|MA651_ARATH	65-kDa microtubule-associated protein 1 OS=Arabidopsis thaliana GN=MAP65-1 PE=1 SV=1	GO:0051322//anaphase;GO:0001578//microtubule bundle formation;GO:0000910//cytokinesis;GO:0007020//microtubule nucleation;GO:0031116//positive regulation of microtubule polymerization	GO:0008017//microtubule binding	GO:0010005//cortical microtubule, transverse to long axis;GO:0009574//preprophase band;GO:0005819//spindle;GO:0009524//phragmoplast;GO:0005634//nucleus
Afa-miR164b	CL1524.Contig10_All	130	2.8646	71	1.7182	83	1.7919	83	1.9797	sp|Q84TE6|NAC22_ARATH	NAC domain-containing protein 21/22 OS=Arabidopsis thaliana GN=NAC021 PE=1 SV=2	0	0	0
Afa-miR164b	CL1367.Contig6_All	0	0	0	0	0	0	0	0	--	--	0	0	0
Afa-miR164b	CL1524.Contig16_All	0	0	0	0	0	0	0	0	sp|Q84TE6|NAC22_ARATH	NAC domain-containing protein 21/22 OS=Arabidopsis thaliana GN=NAC021 PE=1 SV=2	0	0	0
Afa-miR164b	CL240.Contig1_All	138	3.634	60	1.7352	127	3.2766	71	2.0237	sp|Q8S2E6|Y1235_ORYSJ	B3 domain-containing protein Os01g0723500 OS=Oryza sativa subsp. japonica GN=Os01g0723500 PE=2 SV=1	0	0	0
Afa-miR164b	CL1367.Contig12_All	0	0	0	0	1	0.0218	0	0	--	--	0	0	0
Afa-miR164b	CL2116.Contig1_All	85	1.0133	82	1.0735	133	1.5534	128	1.6516	--	--	GO:0016192//vesicle-mediated transport;GO:0006886//intracellular protein transport	GO:0005083//small GTPase regulator activity	GO:0005829//cytosol
Afa-miR164b	CL1367.Contig11_All	32	0.8137	27	0.754	34	0.847	20	0.5505	--	--	0	0	0
Afa-miR164b	CL1524.Contig7_All	0	0	0	0	0	0	2	0.0485	sp|Q84TE6|NAC22_ARATH	NAC domain-containing protein 21/22 OS=Arabidopsis thaliana GN=NAC021 PE=1 SV=2	0	0	0
Afa-miR164b	CL6678.Contig1_All	293	4.2186	184	2.9095	240	3.3856	292	4.5507	sp|Q84T03|RH27_ORYSJ	DEAD-box ATP-dependent RNA helicase 27 OS=Oryza sativa subsp. japonica GN=Os03g0802700 PE=3 SV=1	0	GO:0008026//ATP-dependent helicase activity;GO:0003723//RNA binding;GO:0005524//ATP binding	GO:0005730//nucleolus
Afa-miR164b	CL1367.Contig7_All	0	0	0	0	0	0	0	0	--	--	0	0	0
Afa-miR164b	CL1367.Contig9_All	0	0	0	0	0	0	0	0	--	--	0	0	0
Afa-miR164b	Unigene11843_All	1347	22.2899	1511	27.4602	0	0	2	0.0358	--	--	0	0	0
Afa-miR164b	CL1524.Contig12_All	0	0	0	0	0	0	0	0	sp|Q84TE6|NAC22_ARATH	NAC domain-containing protein 21/22 OS=Arabidopsis thaliana GN=NAC021 PE=1 SV=2	0	0	0
Afa-miR164b	CL1367.Contig5_All	0	0	0	0	0	0	0	0	--	--	0	0	0
Afa-miR164b	Unigene18987_All	19	1.01	27	1.5763	52	2.7084	34	1.9564	--	--	0	0	0
Afa-miR164b	CL3001.Contig2_All	99	2.6029	70	2.0213	101	2.6018	44	1.2522	sp|Q9LUI1|LRX6_ARATH	Leucine-rich repeat extensin-like protein 6 OS=Arabidopsis thaliana GN=LRX6 PE=2 SV=1	GO:0006457//protein folding;GO:0000413//protein peptidyl-prolyl isomerization;GO:0006979//response to oxidative stress	GO:0003755//peptidyl-prolyl cis-trans isomerase activity	GO:0005737//cytoplasm
Afa-miR164b	CL8718.Contig2_All	30	1.7358	9	0.5719	26	1.4739	23	1.4405	--	--	0	0	0
Afa-miR164b	CL2116.Contig2_All	30	0.3698	72	0.9747	74	0.8937	106	1.4143	--	--	GO:0016192//vesicle-mediated transport;GO:0006886//intracellular protein transport	GO:0005083//small GTPase regulator activity	GO:0005829//cytosol
Afa-miR164b	CL1367.Contig2_All	0	0	0	0	0	0	0	0	--	--	0	0	0
Afa-miR164b	CL2116.Contig3_All	32	0.4081	74	1.0364	42	0.5247	82	1.1318	--	--	GO:0016192//vesicle-mediated transport;GO:0006886//intracellular protein transport	GO:0005083//small GTPase regulator activity	GO:0005829//cytosol
Afa-miR164b	CL1367.Contig1_All	0	0	0	0	0	0	0	0	--	--	0	0	0
Afa-miR164b	CL3102.Contig1_All	211	3.6477	331	6.2844	315	5.3355	240	4.491	sp|O04425|FCA_ARATH	Flowering time control protein FCA OS=Arabidopsis thaliana GN=FCA PE=1 SV=2	GO:0009626//plant-type hypersensitive response;GO:0080151//positive regulation of salicylic acid mediated signaling pathway	GO:0003723//RNA binding;GO:0000166//nucleotide binding	GO:0005737//cytoplasm;GO:0030529//ribonucleoprotein complex
Afa-miR164b	CL7560.Contig2_All	57	2.5584	15	0.7394	49	2.1548	8	0.3887	sp|Q84TE6|NAC22_ARATH	NAC domain-containing protein 21/22 OS=Arabidopsis thaliana GN=NAC021 PE=1 SV=2	0	0	0
Afa-miR164b	CL1367.Contig8_All	0	0	0	0	0	0	0	0	--	--	0	0	0
Afa-miR164b	CL1524.Contig15_All	0	0	0	0	0	0	0	0	sp|Q84TE6|NAC22_ARATH	NAC domain-containing protein 21/22 OS=Arabidopsis thaliana GN=NAC021 PE=1 SV=2	0	0	0
Afa-miR164b	Unigene45434_All	8	1.3023	10	1.7878	7	1.1164	4	0.7048	sp|Q8RYM9|LAC2_ORYSJ	Laccase-2 OS=Oryza sativa subsp. japonica GN=LAC2 PE=2 SV=1	GO:0046274//lignin catabolic process;GO:0055114//oxidation-reduction process	GO:0005507//copper ion binding;GO:0052716//hydroquinone:oxygen oxidoreductase activity;GO:0008447//L-ascorbate oxidase activity	GO:0048046//apoplast
Afa-miR164b	CL1524.Contig5_All	0	0	0	0	0	0	0	0	sp|Q84TE6|NAC22_ARATH	NAC domain-containing protein 21/22 OS=Arabidopsis thaliana GN=NAC021 PE=1 SV=2	0	0	0
Afa-miR164b	CL6678.Contig2_All	243	3.134	274	3.8809	227	2.8684	553	7.7198	sp|Q84T03|RH27_ORYSJ	DEAD-box ATP-dependent RNA helicase 27 OS=Oryza sativa subsp. japonica GN=Os03g0802700 PE=3 SV=1	0	GO:0008026//ATP-dependent helicase activity;GO:0003723//RNA binding;GO:0005524//ATP binding	GO:0005730//nucleolus
Afa-miR164b	CL1524.Contig14_All	0	0	0	0	0	0	0	0	sp|Q84TE6|NAC22_ARATH	NAC domain-containing protein 21/22 OS=Arabidopsis thaliana GN=NAC021 PE=1 SV=2	0	0	0
Afa-miR164b	CL240.Contig2_All	146	4.4589	136	4.5616	134	4.0096	190	6.281	sp|Q8S2E6|Y1235_ORYSJ	B3 domain-containing protein Os01g0723500 OS=Oryza sativa subsp. japonica GN=Os01g0723500 PE=2 SV=1	0	0	0
Afa-miR164b	CL2116.Contig4_All	4	0.1067	38	1.1136	61	1.5948	53	1.5308	--	--	GO:0016192//vesicle-mediated transport;GO:0006886//intracellular protein transport	GO:0005083//small GTPase regulator activity	GO:0005829//cytosol
Afa-miR164b	CL1367.Contig3_All	0	0	0	0	0	0	0	0	--	--	0	0	0
Afa-miR164b	CL1367.Contig4_All	28	0.5367	58	1.2209	75	1.4085	72	1.4938	--	--	0	0	0
Afa-miR164b	Unigene1540_All	797	58.3136	950	76.3366	537	38.4953	896	70.9599	--	--	0	0	GO:0044464//cell part
Afa-miR164c	Unigene47099_All	13	1.7011	3	0.4311	2	0.2564	4	0.5666	--	--	0	0	0
Afa-miR164c	CL8718.Contig1_All	11	1.2151	2	0.2426	15	1.6234	9	1.0761	--	--	0	0	0
Afa-miR164c	Unigene1540_All	797	58.3136	950	76.3366	537	38.4953	896	70.9599	--	--	0	0	GO:0044464//cell part
Afa-miR164c	CL1524.Contig9_All	18	0.4298	18	0.472	15	0.3509	21	0.5427	sp|Q84TE6|NAC22_ARATH	NAC domain-containing protein 21/22 OS=Arabidopsis thaliana GN=NAC021 PE=1 SV=2	0	0	0
Afa-miR164c	CL1524.Contig8_All	51	2.4859	6	0.3212	22	1.0506	14	0.7386	sp|Q84TE6|NAC22_ARATH	NAC domain-containing protein 21/22 OS=Arabidopsis thaliana GN=NAC021 PE=1 SV=2	0	0	0
Afa-miR164c	Unigene8563_All	579	44.0692	60	5.0154	1800	134.231	37	3.0483	--	--	0	0	0
Afa-miR164c	Unigene20424_All	1096	40.3993	1627	65.864	2161	78.0439	538	21.4654	--	--	0	0	0
Afa-miR164c	CL1524.Contig1_All	2	0.0568	0	0	2	0.0556	1	0.0307	sp|Q84TE6|NAC22_ARATH	NAC domain-containing protein 21/22 OS=Arabidopsis thaliana GN=NAC021 PE=1 SV=2	0	0	0
Afa-miR164c	CL1367.Contig6_All	0	0	0	0	0	0	0	0	--	--	0	0	0
Afa-miR164c	CL988.Contig2_All	13	0.4909	13	0.5391	19	0.7029	12	0.4905	sp|Q9XI90|WRKY4_ARATH	Probable WRKY transcription factor 4 OS=Arabidopsis thaliana GN=WRKY4 PE=1 SV=2	0	0	0
Afa-miR164c	CL1367.Contig5_All	0	0	0	0	0	0	0	0	--	--	0	0	0
Afa-miR164c	CL1524.Contig15_All	0	0	0	0	0	0	0	0	sp|Q84TE6|NAC22_ARATH	NAC domain-containing protein 21/22 OS=Arabidopsis thaliana GN=NAC021 PE=1 SV=2	0	0	0
Afa-miR164c	CL7560.Contig1_All	26	0.9542	2	0.0806	23	0.8271	0	0	sp|Q84TE6|NAC22_ARATH	NAC domain-containing protein 21/22 OS=Arabidopsis thaliana GN=NAC021 PE=1 SV=2	0	0	0
Afa-miR164c	CL1367.Contig10_All	0	0	0	0	0	0	0	0	--	--	0	0	0
Afa-miR164c	CL988.Contig1_All	0	0	0	0	0	0	0	0	sp|Q9XI90|WRKY4_ARATH	Probable WRKY transcription factor 4 OS=Arabidopsis thaliana GN=WRKY4 PE=1 SV=2	0	0	0
Afa-miR164c	CL9358.Contig2_All	2261	32.3484	2930	46.0382	1468	20.5779	1343	20.798	sp|Q9LV93|AB5F_ARATH	ABC transporter F family member 5 OS=Arabidopsis thaliana GN=ABCF5 PE=2 SV=1	GO:0009908//flower development;GO:0006521//regulation of cellular amino acid metabolic process;GO:0016579//protein deubiquitination;GO:0009410//response to xenobiotic stimulus;GO:0016571//histone methylation;GO:0009624//response to nematode;GO:0010388//cullin deneddylation;GO:0009640//photomorphogenesis;GO:0010015//root morphogenesis;GO:0018105//peptidyl-serine phosphorylation;GO:0016567//protein…	GO:0010484//H3 histone acetyltransferase activity;GO:0005515//protein binding;GO:0004694//eukaryotic translation initiation factor 2alpha kinase activity;GO:0003677//DNA binding;GO:0005215//transporter activity;GO:0000049//tRNA binding;GO:0016887//ATPase activity;GO:0005524//ATP binding	GO:0009536//plastid;GO:0000123//histone acetyltransferase complex;GO:0005886//plasma membrane
Afa-miR164c	CL1524.Contig5_All	0	0	0	0	0	0	0	0	sp|Q84TE6|NAC22_ARATH	NAC domain-containing protein 21/22 OS=Arabidopsis thaliana GN=NAC021 PE=1 SV=2	0	0	0
Afa-miR164c	CL8718.Contig2_All	30	1.7358	9	0.5719	26	1.4739	23	1.4405	--	--	0	0	0
Afa-miR164c	CL7560.Contig2_All	57	2.5584	15	0.7394	49	2.1548	8	0.3887	sp|Q84TE6|NAC22_ARATH	NAC domain-containing protein 21/22 OS=Arabidopsis thaliana GN=NAC021 PE=1 SV=2	0	0	0
Afa-miR164c	Unigene1147_All	2637	82.8412	238	8.2113	1150	35.3961	32	1.0881	sp|Q2V9B0|MY1R1_SOLTU	Transcription factor MYB1R1 OS=Solanum tuberosum PE=2 SV=1	0	GO:0005488//binding	0
Afa-miR164c	Unigene51260_All	12	2.0413	13	2.4287	3	0.5	3	0.5524	sp|P80884|ANAN_ANACO	Ananain OS=Ananas comosus GN=AN1 PE=1 SV=2	GO:0010413//glucuronoxylan metabolic process;GO:0006810//transport;GO:0006508//proteolysis;GO:0045492//xylan biosynthetic process;GO:0010623//developmental programmed cell death	GO:0004197//cysteine-type endopeptidase activity;GO:0005215//transporter activity	GO:0000325//plant-type vacuole;GO:0016023//cytoplasmic membrane-bounded vesicle;GO:0005634//nucleus
Afa-miR164c	CL2116.Contig1_All	85	1.0133	82	1.0735	133	1.5534	128	1.6516	--	--	GO:0016192//vesicle-mediated transport;GO:0006886//intracellular protein transport	GO:0005083//small GTPase regulator activity	GO:0005829//cytosol
Afa-miR164c	CL988.Contig3_All	4	0.1436	13	0.5124	5	0.1758	3	0.1165	sp|Q9XI90|WRKY4_ARATH	Probable WRKY transcription factor 4 OS=Arabidopsis thaliana GN=WRKY4 PE=1 SV=2	0	0	0
Afa-miR164c	CL1367.Contig2_All	0	0	0	0	0	0	0	0	--	--	0	0	0
Afa-miR164c	CL3102.Contig1_All	211	3.6477	331	6.2844	315	5.3355	240	4.491	sp|O04425|FCA_ARATH	Flowering time control protein FCA OS=Arabidopsis thaliana GN=FCA PE=1 SV=2	GO:0009626//plant-type hypersensitive response;GO:0080151//positive regulation of salicylic acid mediated signaling pathway	GO:0003723//RNA binding;GO:0000166//nucleotide binding	GO:0005737//cytoplasm;GO:0030529//ribonucleoprotein complex
Afa-miR164c	CL1367.Contig1_All	0	0	0	0	0	0	0	0	--	--	0	0	0
Afa-miR164c	CL2116.Contig4_All	4	0.1067	38	1.1136	61	1.5948	53	1.5308	--	--	GO:0016192//vesicle-mediated transport;GO:0006886//intracellular protein transport	GO:0005083//small GTPase regulator activity	GO:0005829//cytosol
Afa-miR164c	CL1367.Contig12_All	0	0	0	0	1	0.0218	0	0	--	--	0	0	0
Afa-miR164c	Unigene24349_All	2313	24.5611	1859	21.6795	1946	20.2459	2020	23.2176	sp|Q0WP01|PTR9_ARATH	Probable peptide/nitrate transporter At1g22540 OS=Arabidopsis thaliana GN=At1g22540 PE=2 SV=1	GO:0009624//response to nematode;GO:0006810//transport	GO:0005215//transporter activity	GO:0005886//plasma membrane
Afa-miR164c	CL1367.Contig3_All	0	0	0	0	0	0	0	0	--	--	0	0	0
Afa-miR164c	CL1524.Contig10_All	130	2.8646	71	1.7182	83	1.7919	83	1.9797	sp|Q84TE6|NAC22_ARATH	NAC domain-containing protein 21/22 OS=Arabidopsis thaliana GN=NAC021 PE=1 SV=2	0	0	0
Afa-miR164c	CL3001.Contig2_All	99	2.6029	70	2.0213	101	2.6018	44	1.2522	sp|Q9LUI1|LRX6_ARATH	Leucine-rich repeat extensin-like protein 6 OS=Arabidopsis thaliana GN=LRX6 PE=2 SV=1	GO:0006457//protein folding;GO:0000413//protein peptidyl-prolyl isomerization;GO:0006979//response to oxidative stress	GO:0003755//peptidyl-prolyl cis-trans isomerase activity	GO:0005737//cytoplasm
Afa-miR164c	CL1367.Contig8_All	0	0	0	0	0	0	0	0	--	--	0	0	0
Afa-miR164c	CL1524.Contig12_All	0	0	0	0	0	0	0	0	sp|Q84TE6|NAC22_ARATH	NAC domain-containing protein 21/22 OS=Arabidopsis thaliana GN=NAC021 PE=1 SV=2	0	0	0
Afa-miR164c	CL1367.Contig4_All	28	0.5367	58	1.2209	75	1.4085	72	1.4938	--	--	0	0	0
Afa-miR164c	CL1524.Contig16_All	0	0	0	0	0	0	0	0	sp|Q84TE6|NAC22_ARATH	NAC domain-containing protein 21/22 OS=Arabidopsis thaliana GN=NAC021 PE=1 SV=2	0	0	0
Afa-miR164c	CL1524.Contig7_All	0	0	0	0	0	0	2	0.0485	sp|Q84TE6|NAC22_ARATH	NAC domain-containing protein 21/22 OS=Arabidopsis thaliana GN=NAC021 PE=1 SV=2	0	0	0
Afa-miR164c	Unigene24926_All	270	3.6166	2062	30.3331	1585	20.8009	2777	40.2625	sp|Q9M3G7|ATM_ARATH	Serine/threonine-protein kinase ATM OS=Arabidopsis thaliana GN=ATM PE=2 SV=1	0	0	0
Afa-miR164c	CL1367.Contig11_All	32	0.8137	27	0.754	34	0.847	20	0.5505	--	--	0	0	0
Afa-miR164c	Unigene45073_All	194	7.1899	46	1.8723	167	6.064	40	1.6046	sp|O49255|NAC29_ARATH	NAC transcription factor 29 OS=Arabidopsis thaliana GN=NAC029 PE=2 SV=1	GO:0010363//regulation of plant-type hypersensitive response;GO:0009651//response to salt stress;GO:0006612//protein targeting to membrane;GO:0045892//negative regulation of transcription, DNA-dependent;GO:0010150//leaf senescence;GO:0009737//response to abscisic acid stimulus;GO:0009963//positive regulation of flavonoid biosynthetic process;GO:0009741//response to brassinosteroid stimulus;GO:001…	GO:0005515//protein binding;GO:0003677//DNA binding;GO:0003700//sequence-specific DNA binding transcription factor activity	GO:0005634//nucleus
Afa-miR164c	Unigene45434_All	8	1.3023	10	1.7878	7	1.1164	4	0.7048	sp|Q8RYM9|LAC2_ORYSJ	Laccase-2 OS=Oryza sativa subsp. japonica GN=LAC2 PE=2 SV=1	GO:0046274//lignin catabolic process;GO:0055114//oxidation-reduction process	GO:0005507//copper ion binding;GO:0052716//hydroquinone:oxygen oxidoreductase activity;GO:0008447//L-ascorbate oxidase activity	GO:0048046//apoplast
Afa-miR164c	CL1367.Contig9_All	0	0	0	0	0	0	0	0	--	--	0	0	0
Afa-miR164c	CL2116.Contig3_All	32	0.4081	74	1.0364	42	0.5247	82	1.1318	--	--	GO:0016192//vesicle-mediated transport;GO:0006886//intracellular protein transport	GO:0005083//small GTPase regulator activity	GO:0005829//cytosol
Afa-miR164c	CL1524.Contig14_All	0	0	0	0	0	0	0	0	sp|Q84TE6|NAC22_ARATH	NAC domain-containing protein 21/22 OS=Arabidopsis thaliana GN=NAC021 PE=1 SV=2	0	0	0
Afa-miR164c	Unigene7503_All	20	1.3858	3	0.2283	31	2.1046	5	0.375	--	--	0	0	GO:0016020//membrane
Afa-miR164c	CL2116.Contig2_All	30	0.3698	72	0.9747	74	0.8937	106	1.4143	--	--	GO:0016192//vesicle-mediated transport;GO:0006886//intracellular protein transport	GO:0005083//small GTPase regulator activity	GO:0005829//cytosol
Afa-miR164c	Unigene36631_All	78	2.3972	61	2.0589	41	1.2346	25	0.8317	sp|Q84TE6|NAC22_ARATH	NAC domain-containing protein 21/22 OS=Arabidopsis thaliana GN=NAC021 PE=1 SV=2	0	0	0
Afa-miR164c	CL1367.Contig7_All	0	0	0	0	0	0	0	0	--	--	0	0	0
Afa-miR164c	CL3630.Contig1_All	23	2.7077	96	12.4118	60	6.9205	163	20.7705	sp|Q9XIB6|PLRX2_ARATH	Pollen-specific leucine-rich repeat extensin-like protein 2 OS=Arabidopsis thaliana GN=PEX2 PE=1 SV=1	0	GO:0046872//metal ion binding;GO:0016787//hydrolase activity	0
Afa-miR164d	CL1524.Contig8_All	51	2.4859	6	0.3212	22	1.0506	14	0.7386	sp|Q84TE6|NAC22_ARATH	NAC domain-containing protein 21/22 OS=Arabidopsis thaliana GN=NAC021 PE=1 SV=2	0	0	0
Afa-miR164d	CL7560.Contig1_All	26	0.9542	2	0.0806	23	0.8271	0	0	sp|Q84TE6|NAC22_ARATH	NAC domain-containing protein 21/22 OS=Arabidopsis thaliana GN=NAC021 PE=1 SV=2	0	0	0
Afa-miR164d	CL1524.Contig9_All	18	0.4298	18	0.472	15	0.3509	21	0.5427	sp|Q84TE6|NAC22_ARATH	NAC domain-containing protein 21/22 OS=Arabidopsis thaliana GN=NAC021 PE=1 SV=2	0	0	0
Afa-miR164d	CL8718.Contig1_All	11	1.2151	2	0.2426	15	1.6234	9	1.0761	--	--	0	0	0
Afa-miR164d	Unigene8563_All	579	44.0692	60	5.0154	1800	134.231	37	3.0483	--	--	0	0	0
Afa-miR164d	Unigene20424_All	1096	40.3993	1627	65.864	2161	78.0439	538	21.4654	--	--	0	0	0
Afa-miR164d	CL1524.Contig1_All	2	0.0568	0	0	2	0.0556	1	0.0307	sp|Q84TE6|NAC22_ARATH	NAC domain-containing protein 21/22 OS=Arabidopsis thaliana GN=NAC021 PE=1 SV=2	0	0	0
Afa-miR164d	Unigene47099_All	13	1.7011	3	0.4311	2	0.2564	4	0.5666	--	--	0	0	0
Afa-miR164d	CL7560.Contig2_All	57	2.5584	15	0.7394	49	2.1548	8	0.3887	sp|Q84TE6|NAC22_ARATH	NAC domain-containing protein 21/22 OS=Arabidopsis thaliana GN=NAC021 PE=1 SV=2	0	0	0
Afa-miR164d	CL4288.Contig2_All	373	5.2095	233	3.5739	741	10.1397	79	1.1943	sp|Q9SJ56|BLH1_ARATH	BEL1-like homeodomain protein 1 OS=Arabidopsis thaliana GN=BLH1 PE=1 SV=1	0	0	0
Afa-miR164d	Unigene6118_All	271	10.5735	216	9.2555	379	14.488	308	13.0075	--	--	0	0	0
Afa-miR164d	CL4288.Contig3_All	0	0	0	0	0	0	0	0	sp|Q9SJ56|BLH1_ARATH	BEL1-like homeodomain protein 1 OS=Arabidopsis thaliana GN=BLH1 PE=1 SV=1	0	0	0
Afa-miR164d	Unigene9013_All	15203	307.151	5550	123.144	7308	144.658	5955	130.226	sp|P93788|REMO_SOLTU	Remorin OS=Solanum tuberosum PE=1 SV=1	0	0	0
Afa-miR164d	CL6497.Contig3_All	50	0.6104	95	1.2736	104	1.2439	65	0.8589	sp|Q9T041|MAPT_ARATH	Microtubule-associated protein TORTIFOLIA1 OS=Arabidopsis thaliana GN=TOR1 PE=1 SV=2	GO:0044238//primary metabolic process;GO:0043170;GO:0010031//circumnutation;GO:0009826//unidimensional cell growth;GO:0007275//multicellular organismal development	GO:0008017//microtubule binding	GO:0010005//cortical microtubule, transverse to long axis
Afa-miR164d	Unigene45434_All	8	1.3023	10	1.7878	7	1.1164	4	0.7048	sp|Q8RYM9|LAC2_ORYSJ	Laccase-2 OS=Oryza sativa subsp. japonica GN=LAC2 PE=2 SV=1	GO:0046274//lignin catabolic process;GO:0055114//oxidation-reduction process	GO:0005507//copper ion binding;GO:0052716//hydroquinone:oxygen oxidoreductase activity;GO:0008447//L-ascorbate oxidase activity	GO:0048046//apoplast
Afa-miR164d	CL252.Contig3_All	467	10.6777	645	16.1964	445	9.9688	539	13.3396	sp|Q9C5J9|Y5483_ARATH	Uncharacterized GTP-binding protein At5g64813 OS=Arabidopsis thaliana GN=At5g64813 PE=1 SV=1	GO:0009695//jasmonic acid biosynthetic process;GO:0009965//leaf morphogenesis;GO:0019344//cysteine biosynthetic process;GO:0032922//circadian regulation of gene expression;GO:0006636//unsaturated fatty acid biosynthetic process;GO:0009107//lipoate biosynthetic process;GO:0007264//small GTPase mediated signal transduction;GO:0006766//vitamin metabolic process;GO:0030154//cell differentiation;GO:00…	GO:0005525//GTP binding;GO:0004806//triglyceride lipase activity;GO:0004620//phospholipase activity;GO:0016992//lipoate synthase activity;GO:0008134//transcription factor binding;GO:0047714//galactolipase activity;GO:0005524//ATP binding;GO:0051539//4 iron, 4 sulfur cluster binding;GO:0003924//GTPase activity	GO:0005759//mitochondrial matrix;GO:0005615//extracellular space;GO:0016023//cytoplasmic membrane-bounded vesicle;GO:0005634//nucleus;GO:0009507//chloroplast
Afa-miR164d	CL1524.Contig12_All	0	0	0	0	0	0	0	0	sp|Q84TE6|NAC22_ARATH	NAC domain-containing protein 21/22 OS=Arabidopsis thaliana GN=NAC021 PE=1 SV=2	0	0	0
Afa-miR164d	CL1524.Contig10_All	130	2.8646	71	1.7182	83	1.7919	83	1.9797	sp|Q84TE6|NAC22_ARATH	NAC domain-containing protein 21/22 OS=Arabidopsis thaliana GN=NAC021 PE=1 SV=2	0	0	0
Afa-miR164d	CL4288.Contig1_All	359	4.6494	435	6.1872	302	3.8321	328	4.598	sp|Q9SJ56|BLH1_ARATH	BEL1-like homeodomain protein 1 OS=Arabidopsis thaliana GN=BLH1 PE=1 SV=1	0	0	0
Afa-miR164d	CL1524.Contig15_All	0	0	0	0	0	0	0	0	sp|Q84TE6|NAC22_ARATH	NAC domain-containing protein 21/22 OS=Arabidopsis thaliana GN=NAC021 PE=1 SV=2	0	0	0
Afa-miR164d	CL1524.Contig16_All	0	0	0	0	0	0	0	0	sp|Q84TE6|NAC22_ARATH	NAC domain-containing protein 21/22 OS=Arabidopsis thaliana GN=NAC021 PE=1 SV=2	0	0	0
Afa-miR164d	Unigene1540_All	797	58.3136	950	76.3366	537	38.4953	896	70.9599	--	--	0	0	GO:0044464//cell part
Afa-miR164d	CL2116.Contig2_All	30	0.3698	72	0.9747	74	0.8937	106	1.4143	--	--	GO:0016192//vesicle-mediated transport;GO:0006886//intracellular protein transport	GO:0005083//small GTPase regulator activity	GO:0005829//cytosol
Afa-miR164d	Unigene21758_All	10040	116.185	7082	90.0059	13284	150.615	4411	55.252	sp|Q96282|CLCC_ARATH	Chloride channel protein CLC-c OS=Arabidopsis thaliana GN=CLC-C PE=1 SV=1	GO:0055085//transmembrane transport;GO:0006821//chloride transport	GO:0005247//voltage-gated chloride channel activity;GO:0003676//nucleic acid binding	GO:0016021//integral to membrane
Afa-miR164d	CL6626.Contig2_All	2218	45.2408	845	18.9288	1847	36.9111	112	2.4727	sp|Q8L5Z1|GDL17_ARATH	GDSL esterase/lipase At1g33811 OS=Arabidopsis thaliana GN=At1g33811 PE=2 SV=1	GO:0010103//stomatal complex morphogenesis	GO:0004091//carboxylesterase activity	GO:0005576//extracellular region
Afa-miR164d	CL3001.Contig2_All	99	2.6029	70	2.0213	101	2.6018	44	1.2522	sp|Q9LUI1|LRX6_ARATH	Leucine-rich repeat extensin-like protein 6 OS=Arabidopsis thaliana GN=LRX6 PE=2 SV=1	GO:0006457//protein folding;GO:0000413//protein peptidyl-prolyl isomerization;GO:0006979//response to oxidative stress	GO:0003755//peptidyl-prolyl cis-trans isomerase activity	GO:0005737//cytoplasm
Afa-miR164d	Unigene36631_All	78	2.3972	61	2.0589	41	1.2346	25	0.8317	sp|Q84TE6|NAC22_ARATH	NAC domain-containing protein 21/22 OS=Arabidopsis thaliana GN=NAC021 PE=1 SV=2	0	0	0
Afa-miR164d	Unigene29765_All	577	22.8266	280	12.1653	359	13.915	53	2.2695	sp|Q9SW80|BLH2_ARATH	BEL1-like homeodomain protein 2 OS=Arabidopsis thaliana GN=BLH2 PE=1 SV=3	GO:0006355//regulation of transcription, DNA-dependent;GO:0009965//leaf morphogenesis	GO:0043565//sequence-specific DNA binding;GO:0003700//sequence-specific DNA binding transcription factor activity	GO:0005634//nucleus
Afa-miR164d	Unigene22588_All	14	2.0891	4	0.6555	18	2.6316	6	0.9691	--	--	0	0	0
Afa-miR164d	CL6497.Contig4_All	59	0.7615	105	1.4884	73	0.9231	70	0.9779	sp|Q9T041|MAPT_ARATH	Microtubule-associated protein TORTIFOLIA1 OS=Arabidopsis thaliana GN=TOR1 PE=1 SV=2	GO:0000278//mitotic cell cycle;GO:0006396//RNA processing;GO:0000226//microtubule cytoskeleton organization;GO:0010031//circumnutation;GO:0009826//unidimensional cell growth;GO:0007275//multicellular organismal development	GO:0008017//microtubule binding	GO:0010005//cortical microtubule, transverse to long axis
Afa-miR164d	CL1524.Contig14_All	0	0	0	0	0	0	0	0	sp|Q84TE6|NAC22_ARATH	NAC domain-containing protein 21/22 OS=Arabidopsis thaliana GN=NAC021 PE=1 SV=2	0	0	0
Afa-miR164d	CL2116.Contig1_All	85	1.0133	82	1.0735	133	1.5534	128	1.6516	--	--	GO:0016192//vesicle-mediated transport;GO:0006886//intracellular protein transport	GO:0005083//small GTPase regulator activity	GO:0005829//cytosol
Afa-miR164d	CL6619.Contig1_All	110	2.7804	206	5.7185	122	3.0213	230	6.2928	--	--	GO:0046520//sphingoid biosynthetic process;GO:0006486//protein glycosylation;GO:0016126//sterol biosynthetic process	GO:0004581//dolichyl-phosphate beta-glucosyltransferase activity	GO:0009536//plastid;GO:0016023//cytoplasmic membrane-bounded vesicle;GO:0005576//extracellular region;GO:0005783//endoplasmic reticulum
Afa-miR164d	CL6619.Contig2_All	82	2.0513	87	2.3902	60	1.4706	78	2.1121	--	--	GO:0046520//sphingoid biosynthetic process;GO:0006486//protein glycosylation;GO:0016126//sterol biosynthetic process	GO:0004581//dolichyl-phosphate beta-glucosyltransferase activity	GO:0009536//plastid;GO:0016023//cytoplasmic membrane-bounded vesicle;GO:0005576//extracellular region;GO:0005783//endoplasmic reticulum
Afa-miR164d	Unigene51260_All	12	2.0413	13	2.4287	3	0.5	3	0.5524	sp|P80884|ANAN_ANACO	Ananain OS=Ananas comosus GN=AN1 PE=1 SV=2	GO:0010413//glucuronoxylan metabolic process;GO:0006810//transport;GO:0006508//proteolysis;GO:0045492//xylan biosynthetic process;GO:0010623//developmental programmed cell death	GO:0004197//cysteine-type endopeptidase activity;GO:0005215//transporter activity	GO:0000325//plant-type vacuole;GO:0016023//cytoplasmic membrane-bounded vesicle;GO:0005634//nucleus
Afa-miR164d	CL2116.Contig4_All	4	0.1067	38	1.1136	61	1.5948	53	1.5308	--	--	GO:0016192//vesicle-mediated transport;GO:0006886//intracellular protein transport	GO:0005083//small GTPase regulator activity	GO:0005829//cytosol
Afa-miR164d	Unigene528_All	9772	158.999	5022	89.7398	8698	138.66	2174	38.2881	--	--	0	0	GO:0016023//cytoplasmic membrane-bounded vesicle
Afa-miR164d	CL3102.Contig1_All	211	3.6477	331	6.2844	315	5.3355	240	4.491	sp|O04425|FCA_ARATH	Flowering time control protein FCA OS=Arabidopsis thaliana GN=FCA PE=1 SV=2	GO:0009626//plant-type hypersensitive response;GO:0080151//positive regulation of salicylic acid mediated signaling pathway	GO:0003723//RNA binding;GO:0000166//nucleotide binding	GO:0005737//cytoplasm;GO:0030529//ribonucleoprotein complex
Afa-miR164d	Unigene39322_All	2	0.2668	4	0.5861	11	1.4379	5	0.7221	--	--	0	0	0
Afa-miR164d	Unigene10023_All	353	7.2392	403	9.0766	407	8.1778	300	6.6594	--	--	GO:0009725//response to hormone stimulus;GO:0009744//response to sucrose stimulus	GO:0004872//receptor activity	GO:0016021//integral to membrane
Afa-miR164d	CL1524.Contig5_All	0	0	0	0	0	0	0	0	sp|Q84TE6|NAC22_ARATH	NAC domain-containing protein 21/22 OS=Arabidopsis thaliana GN=NAC021 PE=1 SV=2	0	0	0
Afa-miR164d	CL8718.Contig2_All	30	1.7358	9	0.5719	26	1.4739	23	1.4405	--	--	0	0	0
Afa-miR164d	CL1524.Contig7_All	0	0	0	0	0	0	2	0.0485	sp|Q84TE6|NAC22_ARATH	NAC domain-containing protein 21/22 OS=Arabidopsis thaliana GN=NAC021 PE=1 SV=2	0	0	0
Afa-miR164d	CL2116.Contig3_All	32	0.4081	74	1.0364	42	0.5247	82	1.1318	--	--	GO:0016192//vesicle-mediated transport;GO:0006886//intracellular protein transport	GO:0005083//small GTPase regulator activity	GO:0005829//cytosol
Afa-miR164e	Unigene20424_All	1096	40.3993	1627	65.864	2161	78.0439	538	21.4654	--	--	0	0	0
Afa-miR164e	CL7560.Contig2_All	57	2.5584	15	0.7394	49	2.1548	8	0.3887	sp|Q84TE6|NAC22_ARATH	NAC domain-containing protein 21/22 OS=Arabidopsis thaliana GN=NAC021 PE=1 SV=2	0	0	0
Afa-miR164e	CL8718.Contig1_All	11	1.2151	2	0.2426	15	1.6234	9	1.0761	--	--	0	0	0
Afa-miR164e	CL1524.Contig9_All	18	0.4298	18	0.472	15	0.3509	21	0.5427	sp|Q84TE6|NAC22_ARATH	NAC domain-containing protein 21/22 OS=Arabidopsis thaliana GN=NAC021 PE=1 SV=2	0	0	0
Afa-miR164e	Unigene47099_All	13	1.7011	3	0.4311	2	0.2564	4	0.5666	--	--	0	0	0
Afa-miR164e	CL1524.Contig8_All	51	2.4859	6	0.3212	22	1.0506	14	0.7386	sp|Q84TE6|NAC22_ARATH	NAC domain-containing protein 21/22 OS=Arabidopsis thaliana GN=NAC021 PE=1 SV=2	0	0	0
Afa-miR164e	Unigene1540_All	797	58.3136	950	76.3366	537	38.4953	896	70.9599	--	--	0	0	GO:0044464//cell part
Afa-miR164e	CL1524.Contig1_All	2	0.0568	0	0	2	0.0556	1	0.0307	sp|Q84TE6|NAC22_ARATH	NAC domain-containing protein 21/22 OS=Arabidopsis thaliana GN=NAC021 PE=1 SV=2	0	0	0
Afa-miR164e	CL7560.Contig1_All	26	0.9542	2	0.0806	23	0.8271	0	0	sp|Q84TE6|NAC22_ARATH	NAC domain-containing protein 21/22 OS=Arabidopsis thaliana GN=NAC021 PE=1 SV=2	0	0	0
Afa-miR164e	Unigene8563_All	579	44.0692	60	5.0154	1800	134.231	37	3.0483	--	--	0	0	0
Afa-miR164e	CL1524.Contig12_All	0	0	0	0	0	0	0	0	sp|Q84TE6|NAC22_ARATH	NAC domain-containing protein 21/22 OS=Arabidopsis thaliana GN=NAC021 PE=1 SV=2	0	0	0
Afa-miR164e	CL4288.Contig1_All	359	4.6494	435	6.1872	302	3.8321	328	4.598	sp|Q9SJ56|BLH1_ARATH	BEL1-like homeodomain protein 1 OS=Arabidopsis thaliana GN=BLH1 PE=1 SV=1	0	0	0
Afa-miR164e	CL9115.Contig2_All	93	2.9571	87	3.0381	103	3.2088	95	3.2696	--	--	0	0	0
Afa-miR164e	CL6497.Contig3_All	50	0.6104	95	1.2736	104	1.2439	65	0.8589	sp|Q9T041|MAPT_ARATH	Microtubule-associated protein TORTIFOLIA1 OS=Arabidopsis thaliana GN=TOR1 PE=1 SV=2	GO:0044238//primary metabolic process;GO:0043170;GO:0010031//circumnutation;GO:0009826//unidimensional cell growth;GO:0007275//multicellular organismal development	GO:0008017//microtubule binding	GO:0010005//cortical microtubule, transverse to long axis
Afa-miR164e	CL4288.Contig2_All	373	5.2095	233	3.5739	741	10.1397	79	1.1943	sp|Q9SJ56|BLH1_ARATH	BEL1-like homeodomain protein 1 OS=Arabidopsis thaliana GN=BLH1 PE=1 SV=1	0	0	0
Afa-miR164e	CL3769.Contig1_All	613	2.8039	1550	7.7864	924	4.141	1836	9.0902	sp|Q84J46|PP262_ARATH	Pentatricopeptide repeat-containing protein At3g29290 OS=Arabidopsis thaliana GN=EMB2076 PE=2 SV=1	0	0	0
Afa-miR164e	Unigene11843_All	1347	22.2899	1511	27.4602	0	0	2	0.0358	--	--	0	0	0
Afa-miR164e	Unigene16247_All	0	0	0	0	0	0	0	0	sp|Q9SN46|LRX5_ARATH	Leucine-rich repeat extensin-like protein 5 OS=Arabidopsis thaliana GN=LRX5 PE=2 SV=2	0	0	0
Afa-miR164e	Unigene37295_All	1897	27.7355	2182	35.0365	1774	25.4123	1359	21.5071	--	--	GO:0008654//phospholipid biosynthetic process	GO:0004609//phosphatidylserine decarboxylase activity;GO:0005509//calcium ion binding	GO:0009705//plant-type vacuole membrane;GO:0005783//endoplasmic reticulum;GO:0005739//mitochondrion
Afa-miR164e	CL1367.Contig12_All	0	0	0	0	1	0.0218	0	0	--	--	0	0	0
Afa-miR164e	CL5942.Contig4_All	2	0.0312	4	0.0686	2	0.0306	2	0.0338	sp|Q9C6S1|FH14_ARATH	Formin-like protein 14 OS=Arabidopsis thaliana GN=FH14 PE=3 SV=3	GO:0019344//cysteine biosynthetic process	0	GO:0016021//integral to membrane
Afa-miR164e	Unigene21758_All	10040	116.185	7082	90.0059	13284	150.615	4411	55.252	sp|Q96282|CLCC_ARATH	Chloride channel protein CLC-c OS=Arabidopsis thaliana GN=CLC-C PE=1 SV=1	GO:0055085//transmembrane transport;GO:0006821//chloride transport	GO:0005247//voltage-gated chloride channel activity;GO:0003676//nucleic acid binding	GO:0016021//integral to membrane
Afa-miR164e	CL1367.Contig8_All	0	0	0	0	0	0	0	0	--	--	0	0	0
Afa-miR164e	Unigene16257_All	581	4.7369	161	1.4416	412	3.2911	225	1.9856	sp|Q8W034|RNP1_ARATH	Heterogeneous nuclear ribonucleoprotein 1 OS=Arabidopsis thaliana GN=RNP1 PE=1 SV=1	0	GO:0003676//nucleic acid binding	0
Afa-miR164e	CL6497.Contig4_All	59	0.7615	105	1.4884	73	0.9231	70	0.9779	sp|Q9T041|MAPT_ARATH	Microtubule-associated protein TORTIFOLIA1 OS=Arabidopsis thaliana GN=TOR1 PE=1 SV=2	GO:0000278//mitotic cell cycle;GO:0006396//RNA processing;GO:0000226//microtubule cytoskeleton organization;GO:0010031//circumnutation;GO:0009826//unidimensional cell growth;GO:0007275//multicellular organismal development	GO:0008017//microtubule binding	GO:0010005//cortical microtubule, transverse to long axis
Afa-miR164e	CL1367.Contig1_All	0	0	0	0	0	0	0	0	--	--	0	0	0
Afa-miR164e	CL5942.Contig3_All	0	0	0	0	0	0	0	0	sp|Q9C6S1|FH14_ARATH	Formin-like protein 14 OS=Arabidopsis thaliana GN=FH14 PE=3 SV=3	GO:0019344//cysteine biosynthetic process	0	GO:0016021//integral to membrane
Afa-miR164e	CL6479.Contig1_All	28	0.8184	29	0.9309	60	1.7182	30	0.9491	--	--	GO:0001510//RNA methylation;GO:0009560//embryo sac egg cell differentiation;GO:0000741//karyogamy	GO:0097159//organic cyclic compound binding;GO:0004386//helicase activity;GO:1901363	0
Afa-miR164e	CL309.Contig10_All	2	0.0424	0	0	0	0	0	0	sp|Q9FPQ6|GP1_CHLRE	Vegetative cell wall protein gp1 OS=Chlamydomonas reinhardtii GN=GP1 PE=2 SV=1	0	0	0
Afa-miR164e	CL948.Contig1_All	606	10.6606	750	14.49	1096	18.8904	805	15.3284	sp|Q9FLP0|MA651_ARATH	65-kDa microtubule-associated protein 1 OS=Arabidopsis thaliana GN=MAP65-1 PE=1 SV=1	GO:0051322//anaphase;GO:0001578//microtubule bundle formation;GO:0000910//cytokinesis;GO:0007020//microtubule nucleation;GO:0031116//positive regulation of microtubule polymerization	GO:0008017//microtubule binding	GO:0010005//cortical microtubule, transverse to long axis;GO:0009574//preprophase band;GO:0005819//spindle;GO:0009524//phragmoplast;GO:0005634//nucleus
Afa-miR164e	Unigene5977_All	4199	60.3804	4873	76.9563	6122	86.2511	2192	34.118	sp|Q66GQ2|Y5162_ARATH	Uncharacterized protein At5g41620 OS=Arabidopsis thaliana GN=At5g41620 PE=1 SV=2	GO:0010090//trichome morphogenesis;GO:0071555//cell wall organization;GO:0007155//cell adhesion;GO:0048765//root hair cell differentiation;GO:0045010//actin nucleation	0	0
Afa-miR164e	CL1524.Contig5_All	0	0	0	0	0	0	0	0	sp|Q84TE6|NAC22_ARATH	NAC domain-containing protein 21/22 OS=Arabidopsis thaliana GN=NAC021 PE=1 SV=2	0	0	0
Afa-miR164e	CL1524.Contig15_All	0	0	0	0	0	0	0	0	sp|Q84TE6|NAC22_ARATH	NAC domain-containing protein 21/22 OS=Arabidopsis thaliana GN=NAC021 PE=1 SV=2	0	0	0
Afa-miR164e	CL1524.Contig10_All	130	2.8646	71	1.7182	83	1.7919	83	1.9797	sp|Q84TE6|NAC22_ARATH	NAC domain-containing protein 21/22 OS=Arabidopsis thaliana GN=NAC021 PE=1 SV=2	0	0	0
Afa-miR164e	Unigene528_All	9772	158.999	5022	89.7398	8698	138.66	2174	38.2881	--	--	0	0	GO:0016023//cytoplasmic membrane-bounded vesicle
Afa-miR164e	Unigene9013_All	15203	307.151	5550	123.144	7308	144.658	5955	130.226	sp|P93788|REMO_SOLTU	Remorin OS=Solanum tuberosum PE=1 SV=1	0	0	0
Afa-miR164e	Unigene16254_All	0	0	0	0	0	0	0	0	sp|Q9SN46|LRX5_ARATH	Leucine-rich repeat extensin-like protein 5 OS=Arabidopsis thaliana GN=LRX5 PE=2 SV=2	0	0	0
Afa-miR164e	CL1202.Contig8_All	169	1.1689	1328	10.0875	670	4.5403	2066	15.4672	sp|Q7XBQ9|RGA2_SOLBU	Disease resistance protein RGA2 OS=Solanum bulbocastanum GN=RGA2 PE=1 SV=1	0	0	0
Afa-miR164e	CL2116.Contig1_All	85	1.0133	82	1.0735	133	1.5534	128	1.6516	--	--	GO:0016192//vesicle-mediated transport;GO:0006886//intracellular protein transport	GO:0005083//small GTPase regulator activity	GO:0005829//cytosol
Afa-miR164e	Unigene29765_All	577	22.8266	280	12.1653	359	13.915	53	2.2695	sp|Q9SW80|BLH2_ARATH	BEL1-like homeodomain protein 2 OS=Arabidopsis thaliana GN=BLH2 PE=1 SV=3	GO:0006355//regulation of transcription, DNA-dependent;GO:0009965//leaf morphogenesis	GO:0043565//sequence-specific DNA binding;GO:0003700//sequence-specific DNA binding transcription factor activity	GO:0005634//nucleus
Afa-miR164e	CL1202.Contig1_All	0	0	0	0	0	0	0	0	--	--	0	0	0
Afa-miR164e	CL1367.Contig6_All	0	0	0	0	0	0	0	0	--	--	0	0	0
Afa-miR164e	CL6901.Contig2_All	3944	60.4433	2813	47.3455	3950	59.3103	3122	51.7891	--	--	GO:0006623//protein targeting to vacuole;GO:0016192//vesicle-mediated transport	0	GO:0030125//clathrin vesicle coat;GO:0005634//nucleus;GO:0005829//cytosol;GO:0030131//clathrin adaptor complex
Afa-miR164e	CL2116.Contig2_All	30	0.3698	72	0.9747	74	0.8937	106	1.4143	--	--	GO:0016192//vesicle-mediated transport;GO:0006886//intracellular protein transport	GO:0005083//small GTPase regulator activity	GO:0005829//cytosol
Afa-miR164e	CL2116.Contig3_All	32	0.4081	74	1.0364	42	0.5247	82	1.1318	--	--	GO:0016192//vesicle-mediated transport;GO:0006886//intracellular protein transport	GO:0005083//small GTPase regulator activity	GO:0005829//cytosol
Afa-miR164e	Unigene40831_All	4	0.6186	7	1.1889	11	1.6667	6	1.0044	sp|Q9SX45|PPR75_ARATH	Pentatricopeptide repeat-containing protein At1g50270 OS=Arabidopsis thaliana GN=PCMP-E42 PE=2 SV=1	0	0	0
Afa-miR164e	CL3001.Contig2_All	99	2.6029	70	2.0213	101	2.6018	44	1.2522	sp|Q9LUI1|LRX6_ARATH	Leucine-rich repeat extensin-like protein 6 OS=Arabidopsis thaliana GN=LRX6 PE=2 SV=1	GO:0006457//protein folding;GO:0000413//protein peptidyl-prolyl isomerization;GO:0006979//response to oxidative stress	GO:0003755//peptidyl-prolyl cis-trans isomerase activity	GO:0005737//cytoplasm
Afa-miR164e	CL1202.Contig4_All	352	5.496	1037	17.7821	601	9.194	1528	25.824	sp|Q40392|TMVRN_NICGU	TMV resistance protein N OS=Nicotiana glutinosa GN=N PE=1 SV=1	0	0	0
Afa-miR164e	Unigene16252_All	122	2.0247	99	1.8044	139	2.2602	154	2.7665	sp|Q9FPQ6|GP1_CHLRE	Vegetative cell wall protein gp1 OS=Chlamydomonas reinhardtii GN=GP1 PE=2 SV=1	0	0	GO:0005739//mitochondrion
Afa-miR164e	Unigene51260_All	12	2.0413	13	2.4287	3	0.5	3	0.5524	sp|P80884|ANAN_ANACO	Ananain OS=Ananas comosus GN=AN1 PE=1 SV=2	GO:0010413//glucuronoxylan metabolic process;GO:0006810//transport;GO:0006508//proteolysis;GO:0045492//xylan biosynthetic process;GO:0010623//developmental programmed cell death	GO:0004197//cysteine-type endopeptidase activity;GO:0005215//transporter activity	GO:0000325//plant-type vacuole;GO:0016023//cytoplasmic membrane-bounded vesicle;GO:0005634//nucleus
Afa-miR164e	CL1524.Contig16_All	0	0	0	0	0	0	0	0	sp|Q84TE6|NAC22_ARATH	NAC domain-containing protein 21/22 OS=Arabidopsis thaliana GN=NAC021 PE=1 SV=2	0	0	0
Afa-miR164e	CL5942.Contig2_All	0	0	0	0	0	0	0	0	sp|Q9C6S1|FH14_ARATH	Formin-like protein 14 OS=Arabidopsis thaliana GN=FH14 PE=3 SV=3	GO:0019344//cysteine biosynthetic process	0	GO:0016021//integral to membrane
Afa-miR164e	CL1367.Contig11_All	32	0.8137	27	0.754	34	0.847	20	0.5505	--	--	0	0	0
Afa-miR164e	CL1367.Contig7_All	0	0	0	0	0	0	0	0	--	--	0	0	0
Afa-miR164e	CL1367.Contig9_All	0	0	0	0	0	0	0	0	--	--	0	0	0
Afa-miR164e	CL5942.Contig5_All	35	0.6899	61	1.3205	73	1.4098	68	1.4509	sp|Q9C6S1|FH14_ARATH	Formin-like protein 14 OS=Arabidopsis thaliana GN=FH14 PE=3 SV=3	GO:0019344//cysteine biosynthetic process	0	GO:0016021//integral to membrane
Afa-miR164e	Unigene40004_All	1	0.1418	6	0.9341	8	1.1111	26	3.9895	--	--	0	0	0
Afa-miR164e	Unigene9264_All	46	3.1874	9	0.6849	42	2.8514	55	4.1251	--	--	0	0	GO:0016023//cytoplasmic membrane-bounded vesicle
Afa-miR164e	CL2116.Contig4_All	4	0.1067	38	1.1136	61	1.5948	53	1.5308	--	--	GO:0016192//vesicle-mediated transport;GO:0006886//intracellular protein transport	GO:0005083//small GTPase regulator activity	GO:0005829//cytosol
Afa-miR164e	CL1367.Contig5_All	0	0	0	0	0	0	0	0	--	--	0	0	0
Afa-miR164e	Unigene22588_All	14	2.0891	4	0.6555	18	2.6316	6	0.9691	--	--	0	0	0
Afa-miR164e	CL1202.Contig12_All	73	3.2551	404	19.7842	161	7.0338	426	20.561	--	--	0	0	0
Afa-miR164e	Unigene1189_All	463	19.3756	321	14.7529	487	19.9675	638	28.8994	--	--	0	0	0
Afa-miR164e	CL5942.Contig1_All	0	0	0	0	0	0	4	0.0666	sp|Q9C6S1|FH14_ARATH	Formin-like protein 14 OS=Arabidopsis thaliana GN=FH14 PE=3 SV=3	GO:0019344//cysteine biosynthetic process	0	GO:0016021//integral to membrane
Afa-miR164e	CL1202.Contig10_All	117	1.8601	205	3.5793	174	2.7103	207	3.5622	sp|O23530|SNC1_ARATH	Protein SUPPRESSOR OF npr1-1, CONSTITUTIVE 1 OS=Arabidopsis thaliana GN=SNC1 PE=1 SV=3	0	0	0
Afa-miR164e	Unigene28190_All	98	2.0917	174	4.0787	64	1.3384	146	3.373	--	--	0	0	0
Afa-miR164e	CL6479.Contig2_All	1005	17.7163	1047	20.2699	932	16.097	1223	23.336	sp|Q8W4R3|RH30_ARATH	DEAD-box ATP-dependent RNA helicase 30 OS=Arabidopsis thaliana GN=RH30 PE=2 SV=2	GO:0044763	0	0
Afa-miR164e	CL1524.Contig14_All	0	0	0	0	0	0	0	0	sp|Q84TE6|NAC22_ARATH	NAC domain-containing protein 21/22 OS=Arabidopsis thaliana GN=NAC021 PE=1 SV=2	0	0	0
Afa-miR164e	CL6626.Contig2_All	2218	45.2408	845	18.9288	1847	36.9111	112	2.4727	sp|Q8L5Z1|GDL17_ARATH	GDSL esterase/lipase At1g33811 OS=Arabidopsis thaliana GN=At1g33811 PE=2 SV=1	GO:0010103//stomatal complex morphogenesis	GO:0004091//carboxylesterase activity	GO:0005576//extracellular region
Afa-miR164e	CL1367.Contig2_All	0	0	0	0	0	0	0	0	--	--	0	0	0
Afa-miR164e	CL1202.Contig2_All	6360	137.911	3297	78.516	6070	128.959	3642	85.4821	--	--	0	0	0
Afa-miR164e	CL9115.Contig1_All	23	1.0447	27	1.3469	15	0.6676	22	1.0817	--	--	0	0	0
Afa-miR164e	CL252.Contig3_All	467	10.6777	645	16.1964	445	9.9688	539	13.3396	sp|Q9C5J9|Y5483_ARATH	Uncharacterized GTP-binding protein At5g64813 OS=Arabidopsis thaliana GN=At5g64813 PE=1 SV=1	GO:0009695//jasmonic acid biosynthetic process;GO:0009965//leaf morphogenesis;GO:0019344//cysteine biosynthetic process;GO:0032922//circadian regulation of gene expression;GO:0006636//unsaturated fatty acid biosynthetic process;GO:0009107//lipoate biosynthetic process;GO:0007264//small GTPase mediated signal transduction;GO:0006766//vitamin metabolic process;GO:0030154//cell differentiation;GO:00…	GO:0005525//GTP binding;GO:0004806//triglyceride lipase activity;GO:0004620//phospholipase activity;GO:0016992//lipoate synthase activity;GO:0008134//transcription factor binding;GO:0047714//galactolipase activity;GO:0005524//ATP binding;GO:0051539//4 iron, 4 sulfur cluster binding;GO:0003924//GTPase activity	GO:0005759//mitochondrial matrix;GO:0005615//extracellular space;GO:0016023//cytoplasmic membrane-bounded vesicle;GO:0005634//nucleus;GO:0009507//chloroplast
Afa-miR164e	CL3102.Contig1_All	211	3.6477	331	6.2844	315	5.3355	240	4.491	sp|O04425|FCA_ARATH	Flowering time control protein FCA OS=Arabidopsis thaliana GN=FCA PE=1 SV=2	GO:0009626//plant-type hypersensitive response;GO:0080151//positive regulation of salicylic acid mediated signaling pathway	GO:0003723//RNA binding;GO:0000166//nucleotide binding	GO:0005737//cytoplasm;GO:0030529//ribonucleoprotein complex
Afa-miR164e	Unigene36631_All	78	2.3972	61	2.0589	41	1.2346	25	0.8317	sp|Q84TE6|NAC22_ARATH	NAC domain-containing protein 21/22 OS=Arabidopsis thaliana GN=NAC021 PE=1 SV=2	0	0	0
Afa-miR164e	CL309.Contig5_All	371	6.2735	235	4.3642	399	6.6105	304	5.5642	sp|Q9SN46|LRX5_ARATH	Leucine-rich repeat extensin-like protein 5 OS=Arabidopsis thaliana GN=LRX5 PE=2 SV=2	0	0	0
Afa-miR164e	CL4288.Contig3_All	0	0	0	0	0	0	0	0	sp|Q9SJ56|BLH1_ARATH	BEL1-like homeodomain protein 1 OS=Arabidopsis thaliana GN=BLH1 PE=1 SV=1	0	0	0
Afa-miR164e	Unigene13191_All	296	9.637	322	11.5134	354	11.2921	109	3.8412	sp|Q9FPQ6|GP1_CHLRE	Vegetative cell wall protein gp1 OS=Chlamydomonas reinhardtii GN=GP1 PE=2 SV=1	0	0	0
Afa-miR164e	CL1367.Contig3_All	0	0	0	0	0	0	0	0	--	--	0	0	0
Afa-miR164e	CL309.Contig6_All	0	0	0	0	0	0	0	0	sp|Q9SN46|LRX5_ARATH	Leucine-rich repeat extensin-like protein 5 OS=Arabidopsis thaliana GN=LRX5 PE=2 SV=2	0	0	0
Afa-miR164e	Unigene14743_All	17	0.6133	26	1.0302	27	0.9544	17	0.6639	--	--	0	0	0
Afa-miR164e	CL1367.Contig4_All	28	0.5367	58	1.2209	75	1.4085	72	1.4938	--	--	0	0	0
Afa-miR164e	Unigene9587_All	1305	24.6115	1510	31.2754	1155	21.3418	2585	52.7694	--	--	GO:0010162//seed dormancy process;GO:0009845//seed germination;GO:0009933//meristem structural organization;GO:0043090//amino acid import;GO:0009909//regulation of flower development;GO:0009640//photomorphogenesis;GO:0051604//protein maturation;GO:0010228//vegetative to reproductive phase transition of meristem;GO:0016567//protein ubiquitination;GO:0019915//lipid storage;GO:0006486//protein glyco…	0	GO:0005739//mitochondrion;GO:0009536//plastid;GO:0019867//outer membrane;GO:0005634//nucleus
Afa-miR164e	CL8718.Contig2_All	30	1.7358	9	0.5719	26	1.4739	23	1.4405	--	--	0	0	0
Afa-miR164e	CL1367.Contig10_All	0	0	0	0	0	0	0	0	--	--	0	0	0
Afa-miR164e	Unigene45434_All	8	1.3023	10	1.7878	7	1.1164	4	0.7048	sp|Q8RYM9|LAC2_ORYSJ	Laccase-2 OS=Oryza sativa subsp. japonica GN=LAC2 PE=2 SV=1	GO:0046274//lignin catabolic process;GO:0055114//oxidation-reduction process	GO:0005507//copper ion binding;GO:0052716//hydroquinone:oxygen oxidoreductase activity;GO:0008447//L-ascorbate oxidase activity	GO:0048046//apoplast
Afa-miR164e	CL1524.Contig7_All	0	0	0	0	0	0	2	0.0485	sp|Q84TE6|NAC22_ARATH	NAC domain-containing protein 21/22 OS=Arabidopsis thaliana GN=NAC021 PE=1 SV=2	0	0	0
Afa-miR164f	Unigene20424_All	1096	40.3993	1627	65.864	2161	78.0439	538	21.4654	--	--	0	0	0
Afa-miR164f	CL8718.Contig1_All	11	1.2151	2	0.2426	15	1.6234	9	1.0761	--	--	0	0	0
Afa-miR164f	Unigene8563_All	579	44.0692	60	5.0154	1800	134.231	37	3.0483	--	--	0	0	0
Afa-miR164f	CL1524.Contig1_All	2	0.0568	0	0	2	0.0556	1	0.0307	sp|Q84TE6|NAC22_ARATH	NAC domain-containing protein 21/22 OS=Arabidopsis thaliana GN=NAC021 PE=1 SV=2	0	0	0
Afa-miR164f	Unigene16492_All	93	1.1063	29	0.3789	147	1.7133	30	0.3863	sp|A5JTQ3|XYL2_MEDSV	Beta-xylosidase/alpha-L-arabinofuranosidase 2 OS=Medicago sativa subsp. varia GN=Xyl2 PE=2 SV=1	GO:0005975//carbohydrate metabolic process	GO:0008422//beta-glucosidase activity	GO:0016023//cytoplasmic membrane-bounded vesicle;GO:0009505//plant-type cell wall;GO:0005886//plasma membrane
Afa-miR164f	CL1524.Contig16_All	0	0	0	0	0	0	0	0	sp|Q84TE6|NAC22_ARATH	NAC domain-containing protein 21/22 OS=Arabidopsis thaliana GN=NAC021 PE=1 SV=2	0	0	0
Afa-miR164f	CL1367.Contig2_All	0	0	0	0	0	0	0	0	--	--	0	0	0
Afa-miR164f	Unigene36631_All	78	2.3972	61	2.0589	41	1.2346	25	0.8317	sp|Q84TE6|NAC22_ARATH	NAC domain-containing protein 21/22 OS=Arabidopsis thaliana GN=NAC021 PE=1 SV=2	0	0	0
Afa-miR164f	CL1367.Contig10_All	0	0	0	0	0	0	0	0	--	--	0	0	0
Afa-miR164f	CL1524.Contig9_All	18	0.4298	18	0.472	15	0.3509	21	0.5427	sp|Q84TE6|NAC22_ARATH	NAC domain-containing protein 21/22 OS=Arabidopsis thaliana GN=NAC021 PE=1 SV=2	0	0	0
Afa-miR164f	Unigene36124_All	7200	73.8725	8455	95.2711	20375	204.819	6754	75.0075	sp|Q0J951|ARFL_ORYSJ	Auxin response factor 12 OS=Oryza sativa subsp. japonica GN=ARF12 PE=2 SV=1	GO:0044699;GO:0009733//response to auxin stimulus;GO:0050794//regulation of cellular process;GO:0006351//transcription, DNA-dependent	GO:0005488//binding	GO:0009536//plastid
Afa-miR164f	CL1524.Contig12_All	0	0	0	0	0	0	0	0	sp|Q84TE6|NAC22_ARATH	NAC domain-containing protein 21/22 OS=Arabidopsis thaliana GN=NAC021 PE=1 SV=2	0	0	0
Afa-miR164f	CL9450.Contig2_All	20	0.434	46	1.0962	24	0.5102	34	0.7985	sp|Q8H1U5|APC2_ARATH	Anaphase-promoting complex subunit 2 OS=Arabidopsis thaliana GN=APC2 PE=1 SV=1	GO:0051645//Golgi localization;GO:0007267//cell-cell signaling;GO:0060151//peroxisome localization;GO:0030048//actin filament-based movement;GO:0051646//mitochondrion localization;GO:0051510//regulation of unidimensional cell growth;GO:0006511//ubiquitin-dependent protein catabolic process;GO:0015867//ATP transport;GO:0051302//regulation of cell division;GO:0032875//regulation of DNA endoreduplic…	GO:0005509//calcium ion binding;GO:0004842//ubiquitin-protein ligase activity;GO:0031625//ubiquitin protein ligase binding	GO:0005743//mitochondrial inner membrane;GO:0005819//spindle;GO:0031461//cullin-RING ubiquitin ligase complex;GO:0005634//nucleus
Afa-miR164f	CL1524.Contig5_All	0	0	0	0	0	0	0	0	sp|Q84TE6|NAC22_ARATH	NAC domain-containing protein 21/22 OS=Arabidopsis thaliana GN=NAC021 PE=1 SV=2	0	0	0
Afa-miR164f	CL7560.Contig2_All	57	2.5584	15	0.7394	49	2.1548	8	0.3887	sp|Q84TE6|NAC22_ARATH	NAC domain-containing protein 21/22 OS=Arabidopsis thaliana GN=NAC021 PE=1 SV=2	0	0	0
Afa-miR164f	CL1367.Contig12_All	0	0	0	0	1	0.0218	0	0	--	--	0	0	0
Afa-miR164f	CL1367.Contig9_All	0	0	0	0	0	0	0	0	--	--	0	0	0
Afa-miR164f	CL1367.Contig6_All	0	0	0	0	0	0	0	0	--	--	0	0	0
Afa-miR164f	CL1524.Contig7_All	0	0	0	0	0	0	2	0.0485	sp|Q84TE6|NAC22_ARATH	NAC domain-containing protein 21/22 OS=Arabidopsis thaliana GN=NAC021 PE=1 SV=2	0	0	0
Afa-miR164f	CL1367.Contig4_All	28	0.5367	58	1.2209	75	1.4085	72	1.4938	--	--	0	0	0
Afa-miR164f	CL7560.Contig1_All	26	0.9542	2	0.0806	23	0.8271	0	0	sp|Q84TE6|NAC22_ARATH	NAC domain-containing protein 21/22 OS=Arabidopsis thaliana GN=NAC021 PE=1 SV=2	0	0	0
Afa-miR164f	CL1367.Contig1_All	0	0	0	0	0	0	0	0	--	--	0	0	0
Afa-miR164f	CL1524.Contig15_All	0	0	0	0	0	0	0	0	sp|Q84TE6|NAC22_ARATH	NAC domain-containing protein 21/22 OS=Arabidopsis thaliana GN=NAC021 PE=1 SV=2	0	0	0
Afa-miR164f	Unigene23860_All	9	1.1175	24	3.2728	21	2.5548	26	3.4945	sp|O65413|STP12_ARATH	Sugar transport protein 12 OS=Arabidopsis thaliana GN=STP12 PE=2 SV=1	GO:0009624//response to nematode;GO:0015749//monosaccharide transport;GO:0055085//transmembrane transport	GO:0015145//monosaccharide transmembrane transporter activity;GO:0008506//sucrose:hydrogen symporter activity	GO:0005773//vacuole;GO:0016023//cytoplasmic membrane-bounded vesicle;GO:0005886//plasma membrane;GO:0016021//integral to membrane;GO:0005634//nucleus
Afa-miR164f	CL8718.Contig2_All	30	1.7358	9	0.5719	26	1.4739	23	1.4405	--	--	0	0	0
Afa-miR164f	CL2116.Contig3_All	32	0.4081	74	1.0364	42	0.5247	82	1.1318	--	--	GO:0016192//vesicle-mediated transport;GO:0006886//intracellular protein transport	GO:0005083//small GTPase regulator activity	GO:0005829//cytosol
Afa-miR164f	CL2116.Contig4_All	4	0.1067	38	1.1136	61	1.5948	53	1.5308	--	--	GO:0016192//vesicle-mediated transport;GO:0006886//intracellular protein transport	GO:0005083//small GTPase regulator activity	GO:0005829//cytosol
Afa-miR164f	CL1367.Contig3_All	0	0	0	0	0	0	0	0	--	--	0	0	0
Afa-miR164f	CL1367.Contig11_All	32	0.8137	27	0.754	34	0.847	20	0.5505	--	--	0	0	0
Afa-miR164f	CL240.Contig1_All	138	3.634	60	1.7352	127	3.2766	71	2.0237	sp|Q8S2E6|Y1235_ORYSJ	B3 domain-containing protein Os01g0723500 OS=Oryza sativa subsp. japonica GN=Os01g0723500 PE=2 SV=1	0	0	0
Afa-miR164f	Unigene47099_All	13	1.7011	3	0.4311	2	0.2564	4	0.5666	--	--	0	0	0
Afa-miR164f	CL1524.Contig14_All	0	0	0	0	0	0	0	0	sp|Q84TE6|NAC22_ARATH	NAC domain-containing protein 21/22 OS=Arabidopsis thaliana GN=NAC021 PE=1 SV=2	0	0	0
Afa-miR164f	CL1367.Contig5_All	0	0	0	0	0	0	0	0	--	--	0	0	0
Afa-miR164f	CL1524.Contig10_All	130	2.8646	71	1.7182	83	1.7919	83	1.9797	sp|Q84TE6|NAC22_ARATH	NAC domain-containing protein 21/22 OS=Arabidopsis thaliana GN=NAC021 PE=1 SV=2	0	0	0
Afa-miR164f	CL2116.Contig2_All	30	0.3698	72	0.9747	74	0.8937	106	1.4143	--	--	GO:0016192//vesicle-mediated transport;GO:0006886//intracellular protein transport	GO:0005083//small GTPase regulator activity	GO:0005829//cytosol
Afa-miR164f	Unigene22345_All	397	8.5163	399	9.4001	847	17.8019	540	12.5386	--	--	0	0	0
Afa-miR164f	Unigene51260_All	12	2.0413	13	2.4287	3	0.5	3	0.5524	sp|P80884|ANAN_ANACO	Ananain OS=Ananas comosus GN=AN1 PE=1 SV=2	GO:0010413//glucuronoxylan metabolic process;GO:0006810//transport;GO:0006508//proteolysis;GO:0045492//xylan biosynthetic process;GO:0010623//developmental programmed cell death	GO:0004197//cysteine-type endopeptidase activity;GO:0005215//transporter activity	GO:0000325//plant-type vacuole;GO:0016023//cytoplasmic membrane-bounded vesicle;GO:0005634//nucleus
Afa-miR164f	Unigene45434_All	8	1.3023	10	1.7878	7	1.1164	4	0.7048	sp|Q8RYM9|LAC2_ORYSJ	Laccase-2 OS=Oryza sativa subsp. japonica GN=LAC2 PE=2 SV=1	GO:0046274//lignin catabolic process;GO:0055114//oxidation-reduction process	GO:0005507//copper ion binding;GO:0052716//hydroquinone:oxygen oxidoreductase activity;GO:0008447//L-ascorbate oxidase activity	GO:0048046//apoplast
Afa-miR164f	CL1367.Contig8_All	0	0	0	0	0	0	0	0	--	--	0	0	0
Afa-miR164f	CL240.Contig2_All	146	4.4589	136	4.5616	134	4.0096	190	6.281	sp|Q8S2E6|Y1235_ORYSJ	B3 domain-containing protein Os01g0723500 OS=Oryza sativa subsp. japonica GN=Os01g0723500 PE=2 SV=1	0	0	0
Afa-miR164f	CL2116.Contig1_All	85	1.0133	82	1.0735	133	1.5534	128	1.6516	--	--	GO:0016192//vesicle-mediated transport;GO:0006886//intracellular protein transport	GO:0005083//small GTPase regulator activity	GO:0005829//cytosol
Afa-miR164f	CL1524.Contig8_All	51	2.4859	6	0.3212	22	1.0506	14	0.7386	sp|Q84TE6|NAC22_ARATH	NAC domain-containing protein 21/22 OS=Arabidopsis thaliana GN=NAC021 PE=1 SV=2	0	0	0
Afa-miR164f	Unigene37295_All	1897	27.7355	2182	35.0365	1774	25.4123	1359	21.5071	--	--	GO:0008654//phospholipid biosynthetic process	GO:0004609//phosphatidylserine decarboxylase activity;GO:0005509//calcium ion binding	GO:0009705//plant-type vacuole membrane;GO:0005783//endoplasmic reticulum;GO:0005739//mitochondrion
Afa-miR164f	CL1367.Contig7_All	0	0	0	0	0	0	0	0	--	--	0	0	0
Afa-miR164f	Unigene5903_All	735	10.0955	754	11.3739	1886	25.3806	582	8.6528	sp|A5JTQ3|XYL2_MEDSV	Beta-xylosidase/alpha-L-arabinofuranosidase 2 OS=Medicago sativa subsp. varia GN=Xyl2 PE=2 SV=1	GO:0005975//carbohydrate metabolic process	GO:0008422//beta-glucosidase activity	GO:0016023//cytoplasmic membrane-bounded vesicle
Afa-miR164f	Unigene16491_All	0	0	0	0	0	0	0	0	sp|A5JTQ3|XYL2_MEDSV	Beta-xylosidase/alpha-L-arabinofuranosidase 2 OS=Medicago sativa subsp. varia GN=Xyl2 PE=2 SV=1	GO:0005975//carbohydrate metabolic process	GO:0008422//beta-glucosidase activity	GO:0016023//cytoplasmic membrane-bounded vesicle;GO:0009505//plant-type cell wall;GO:0005886//plasma membrane
Afa-miR165	Unigene13525_All	317	33.2873	161	18.5671	252	25.9264	98	11.1388	--	--	0	0	0
Afa-miR165	CL1687.Contig2_All	752	6.9923	2278	23.2623	1739	15.8425	2932	29.5094	sp|A2Z8L4|HOX9_ORYSI	Homeobox-leucine zipper protein HOX9 OS=Oryza sativa subsp. indica GN=HOX9 PE=2 SV=2	GO:0009944//polarity specification of adaxial/abaxial axis;GO:0006355//regulation of transcription, DNA-dependent;GO:0010014//meristem initiation;GO:0010051//xylem and phloem pattern formation;GO:0030154//cell differentiation;GO:0009956//radial pattern formation;GO:0009855//determination of bilateral symmetry	GO:0043565//sequence-specific DNA binding;GO:0003700//sequence-specific DNA binding transcription factor activity	GO:0005634//nucleus
Afa-miR165	CL6600.Contig4_All	2	0.1246	0	0	0	0	0	0	--	--	0	0	0
Afa-miR165	Unigene20497_All	730	19.7899	122	3.6323	491	13.0414	26	0.7629	sp|Q9SN46|LRX5_ARATH	Leucine-rich repeat extensin-like protein 5 OS=Arabidopsis thaliana GN=LRX5 PE=2 SV=2	0	0	0
Afa-miR165	Unigene1935_All	18	2.0482	77	9.6224	41	4.5709	180	22.1697	sp|Q39123|ATHB8_ARATH	Homeobox-leucine zipper protein ATHB-8 OS=Arabidopsis thaliana GN=ATHB-8 PE=1 SV=1	GO:0006355//regulation of transcription, DNA-dependent	GO:0003700//sequence-specific DNA binding transcription factor activity;GO:0043565//sequence-specific DNA binding	GO:0005634//nucleus
Afa-miR165	CL2379.Contig1_All	119	5.6943	58	3.048	215	10.0799	32	1.6574	--	--	0	0	0
Afa-miR165	CL9679.Contig3_All	177	2.2328	480	6.65	368	4.5483	705	9.6265	sp|Q6AST1|HOX32_ORYSJ	Homeobox-leucine zipper protein HOX32 OS=Oryza sativa subsp. japonica GN=HOX32 PE=2 SV=1	GO:0009944//polarity specification of adaxial/abaxial axis;GO:0009880//embryonic pattern specification;GO:0006355//regulation of transcription, DNA-dependent;GO:0010072//primary shoot apical meristem specification;GO:0009855//determination of bilateral symmetry;GO:0080060//integument development	GO:0043565//sequence-specific DNA binding;GO:0003700//sequence-specific DNA binding transcription factor activity	GO:0005634//nucleus
Afa-miR165	Unigene4318_All	184	2.7638	41	0.6764	112	1.6483	58	0.943	sp|Q9FPQ6|GP1_CHLRE	Vegetative cell wall protein gp1 OS=Chlamydomonas reinhardtii GN=GP1 PE=2 SV=1	0	0	GO:0009507//chloroplast
Afa-miR165	CL6600.Contig3_All	18	1.3284	12	0.9726	28	2.0246	8	0.6391	--	--	0	0	0
Afa-miR165	CL9679.Contig2_All	221	2.7725	397	5.4697	333	4.093	579	7.8623	sp|Q6AST1|HOX32_ORYSJ	Homeobox-leucine zipper protein HOX32 OS=Oryza sativa subsp. japonica GN=HOX32 PE=2 SV=1	GO:0009944//polarity specification of adaxial/abaxial axis;GO:0009880//embryonic pattern specification;GO:0006355//regulation of transcription, DNA-dependent;GO:0010072//primary shoot apical meristem specification;GO:0009855//determination of bilateral symmetry;GO:0080060//integument development	GO:0043565//sequence-specific DNA binding;GO:0003700//sequence-specific DNA binding transcription factor activity	GO:0005634//nucleus
Afa-miR165	Unigene4317_All	0	0	0	0	0	0	0	0	--	--	0	0	0
Afa-miR165	CL8488.Contig1_All	1277	11.1316	531	5.0834	651	5.5599	807	7.6144	sp|Q7XSA2|AGO1B_ORYSJ	Protein argonaute 1B OS=Oryza sativa subsp. japonica GN=AGO1B PE=2 SV=3	GO:0006413//translational initiation;GO:0009850//auxin metabolic process;GO:0048830//adventitious root development;GO:0009616//virus induced gene silencing;GO:0009965//leaf morphogenesis;GO:0009733//response to auxin stimulus;GO:0010218//response to far red light;GO:0009793//embryo development ending in seed dormancy;GO:0035195//gene silencing by miRNA;GO:0016246//RNA interference	GO:0003743//translation initiation factor activity;GO:0035198//miRNA binding;GO:0004521//endoribonuclease activity;GO:0035197//siRNA binding	GO:0005829//cytosol;GO:0005634//nucleus
Afa-miR165	CL830.Contig2_All	34	0.6028	6	0.1168	40	0.6948	4	0.0768	sp|B4FUS3|CNR8_MAIZE	Cell number regulator 8 OS=Zea mays GN=CNR8 PE=2 SV=1	GO:0010200//response to chitin;GO:0006499//N-terminal protein myristoylation;GO:0006865//amino acid transport	0	GO:0005737//cytoplasm
Afa-miR166a	CL6600.Contig1_All	0	0	0	0	1	0.1418	0	0	--	--	0	0	0
Afa-miR166a	CL6600.Contig2_All	50	3.0762	31	2.0946	115	6.932	18	1.1987	--	--	0	0	0
Afa-miR166a	Unigene13525_All	317	33.2873	161	18.5671	252	25.9264	98	11.1388	--	--	0	0	0
Afa-miR166a	CL6600.Contig4_All	2	0.1246	0	0	0	0	0	0	--	--	0	0	0
Afa-miR166a	CL639.Contig2_All	0	0	0	0	0	0	0	0	sp|Q8W486|Y1491_ARATH	Uncharacterized protein At1g04910 OS=Arabidopsis thaliana GN=At1g04910 PE=1 SV=1	0	0	GO:0005739//mitochondrion;GO:0005794//Golgi apparatus
Afa-miR166a	Unigene36448_All	1968	15.5748	3018	26.231	2854	22.1296	2885	24.7136	sp|Q6BDA0|ELF6_ARATH	Probable lysine-specific demethylase ELF6 OS=Arabidopsis thaliana GN=ELF6 PE=1 SV=1	GO:0009630//gravitropism;GO:0033169//histone H3-K9 demethylation;GO:0009826//unidimensional cell growth;GO:0048579//negative regulation of long-day photoperiodism, flowering;GO:0019344//cysteine biosynthetic process;GO:0048577//negative regulation of short-day photoperiodism, flowering;GO:0045893//positive regulation of transcription, DNA-dependent;GO:0009741//response to brassinosteroid stimulus…	GO:0005515//protein binding	GO:0005634//nucleus
Afa-miR166a	CL3388.Contig7_All	0	0	0	0	0	0	4	0.0446	sp|O82189|RDR4_ARATH	Probable RNA-dependent RNA polymerase 4 OS=Arabidopsis thaliana GN=RDR4 PE=3 SV=2	GO:0016441//posttranscriptional gene silencing	GO:0003968//RNA-directed RNA polymerase activity	GO:0009507//chloroplast
Afa-miR166a	CL639.Contig1_All	61	0.9353	68	1.145	114	1.7125	25	0.4149	sp|Q8W486|Y1491_ARATH	Uncharacterized protein At1g04910 OS=Arabidopsis thaliana GN=At1g04910 PE=1 SV=1	0	0	GO:0005739//mitochondrion;GO:0005794//Golgi apparatus
Afa-miR166a	CL3388.Contig11_All	3	0.0327	18	0.2156	52	0.5556	50	0.5902	sp|Q5QMN5|RDR3_ORYSJ	Probable RNA-dependent RNA polymerase 3 OS=Oryza sativa subsp. japonica GN=RDR3 PE=2 SV=2	GO:0050826//response to freezing;GO:0009793//embryo development ending in seed dormancy;GO:0009944//polarity specification of adaxial/abaxial axis;GO:0009410//response to xenobiotic stimulus;GO:0010075//regulation of meristem growth;GO:0009855//determination of bilateral symmetry;GO:0009640//photomorphogenesis;GO:0019915//lipid storage;GO:0010182//sugar mediated signaling pathway;GO:0016441//post…	GO:0003968//RNA-directed RNA polymerase activity	0
Afa-miR166a	Unigene629_All	677	11.3074	628	11.5194	949	15.5296	841	15.2042	--	--	0	0	0
Afa-miR166a	CL639.Contig3_All	2	0.0475	23	0.5993	24	0.5579	15	0.3852	sp|Q8W486|Y1491_ARATH	Uncharacterized protein At1g04910 OS=Arabidopsis thaliana GN=At1g04910 PE=1 SV=1	0	0	GO:0005739//mitochondrion;GO:0005794//Golgi apparatus
Afa-miR166a	CL6600.Contig3_All	18	1.3284	12	0.9726	28	2.0246	8	0.6391	--	--	0	0	0
Afa-miR166a	CL3388.Contig2_All	867	6.6691	160	1.3517	770	5.8031	113	0.9408	sp|O82189|RDR4_ARATH	Probable RNA-dependent RNA polymerase 4 OS=Arabidopsis thaliana GN=RDR4 PE=3 SV=2	0	0	GO:0016023//cytoplasmic membrane-bounded vesicle
Afa-miR166b	CL6600.Contig4_All	2	0.1246	0	0	0	0	0	0	--	--	0	0	0
Afa-miR166b	Unigene13525_All	317	33.2873	161	18.5671	252	25.9264	98	11.1388	--	--	0	0	0
Afa-miR166b	CL6600.Contig1_All	0	0	0	0	1	0.1418	0	0	--	--	0	0	0
Afa-miR166b	CL6600.Contig2_All	50	3.0762	31	2.0946	115	6.932	18	1.1987	--	--	0	0	0
Afa-miR166b	CL7500.Contig4_All	0	0	0	0	0	0	0	0	sp|P51568|AFC3_ARATH	Serine/threonine-protein kinase AFC3 OS=Arabidopsis thaliana GN=AFC3 PE=2 SV=2	0	GO:0004672//protein kinase activity	GO:0009536//plastid
Afa-miR166b	CL7500.Contig2_All	0	0	0	0	0	0	0	0	sp|P51568|AFC3_ARATH	Serine/threonine-protein kinase AFC3 OS=Arabidopsis thaliana GN=AFC3 PE=2 SV=2	0	GO:0004672//protein kinase activity	GO:0009536//plastid
Afa-miR166b	CL4159.Contig2_All	726	5.7955	746	6.5401	770	6.0223	950	8.2086	sp|Q39030|KPK2_ARATH	Serine/threonine-protein kinase AtPK2/AtPK19 OS=Arabidopsis thaliana GN=ATPK2 PE=1 SV=2	0	GO:0004672//protein kinase activity	0
Afa-miR166b	Unigene9200_All	32	1.9976	21	1.4397	73	4.4649	30	2.0271	--	--	0	0	0
Afa-miR166b	CL7500.Contig1_All	0	0	0	0	0	0	0	0	sp|P51568|AFC3_ARATH	Serine/threonine-protein kinase AFC3 OS=Arabidopsis thaliana GN=AFC3 PE=2 SV=2	GO:0046777//protein autophosphorylation;GO:0045727//positive regulation of translation	GO:0004674//protein serine/threonine kinase activity;GO:0004712//protein serine/threonine/tyrosine kinase activity;GO:0004713//protein tyrosine kinase activity;GO:0005524//ATP binding	GO:0009536//plastid;GO:0005634//nucleus
Afa-miR166b	CL7500.Contig3_All	0	0	0	0	0	0	0	0	sp|P51568|AFC3_ARATH	Serine/threonine-protein kinase AFC3 OS=Arabidopsis thaliana GN=AFC3 PE=2 SV=2	GO:0046777//protein autophosphorylation;GO:0045727//positive regulation of translation	GO:0004674//protein serine/threonine kinase activity;GO:0004712//protein serine/threonine/tyrosine kinase activity;GO:0004713//protein tyrosine kinase activity;GO:0005524//ATP binding	GO:0009536//plastid;GO:0005634//nucleus
Afa-miR166b	CL6600.Contig3_All	18	1.3284	12	0.9726	28	2.0246	8	0.6391	--	--	0	0	0
Afa-miR166b	CL7500.Contig5_All	0	0	0	0	6	0.1159	0	0	sp|P51568|AFC3_ARATH	Serine/threonine-protein kinase AFC3 OS=Arabidopsis thaliana GN=AFC3 PE=2 SV=2	GO:0046777//protein autophosphorylation;GO:0045727//positive regulation of translation	GO:0004674//protein serine/threonine kinase activity;GO:0004712//protein serine/threonine/tyrosine kinase activity;GO:0004713//protein tyrosine kinase activity;GO:0005524//ATP binding	GO:0009536//plastid;GO:0005634//nucleus
Afa-miR166c	CL6600.Contig4_All	2	0.1246	0	0	0	0	0	0	--	--	0	0	0
Afa-miR166c	CL2379.Contig1_All	119	5.6943	58	3.048	215	10.0799	32	1.6574	--	--	0	0	0
Afa-miR166c	Unigene20497_All	730	19.7899	122	3.6323	491	13.0414	26	0.7629	sp|Q9SN46|LRX5_ARATH	Leucine-rich repeat extensin-like protein 5 OS=Arabidopsis thaliana GN=LRX5 PE=2 SV=2	0	0	0
Afa-miR166c	Unigene13525_All	317	33.2873	161	18.5671	252	25.9264	98	11.1388	--	--	0	0	0
Afa-miR166c	CL8488.Contig1_All	1277	11.1316	531	5.0834	651	5.5599	807	7.6144	sp|Q7XSA2|AGO1B_ORYSJ	Protein argonaute 1B OS=Oryza sativa subsp. japonica GN=AGO1B PE=2 SV=3	GO:0006413//translational initiation;GO:0009850//auxin metabolic process;GO:0048830//adventitious root development;GO:0009616//virus induced gene silencing;GO:0009965//leaf morphogenesis;GO:0009733//response to auxin stimulus;GO:0010218//response to far red light;GO:0009793//embryo development ending in seed dormancy;GO:0035195//gene silencing by miRNA;GO:0016246//RNA interference	GO:0003743//translation initiation factor activity;GO:0035198//miRNA binding;GO:0004521//endoribonuclease activity;GO:0035197//siRNA binding	GO:0005829//cytosol;GO:0005634//nucleus
Afa-miR166c	CL6600.Contig3_All	18	1.3284	12	0.9726	28	2.0246	8	0.6391	--	--	0	0	0
Afa-miR166d	CL6600.Contig4_All	2	0.1246	0	0	0	0	0	0	--	--	0	0	0
Afa-miR166d	Unigene20497_All	730	19.7899	122	3.6323	491	13.0414	26	0.7629	sp|Q9SN46|LRX5_ARATH	Leucine-rich repeat extensin-like protein 5 OS=Arabidopsis thaliana GN=LRX5 PE=2 SV=2	0	0	0
Afa-miR166d	CL1687.Contig2_All	752	6.9923	2278	23.2623	1739	15.8425	2932	29.5094	sp|A2Z8L4|HOX9_ORYSI	Homeobox-leucine zipper protein HOX9 OS=Oryza sativa subsp. indica GN=HOX9 PE=2 SV=2	GO:0009944//polarity specification of adaxial/abaxial axis;GO:0006355//regulation of transcription, DNA-dependent;GO:0010014//meristem initiation;GO:0010051//xylem and phloem pattern formation;GO:0030154//cell differentiation;GO:0009956//radial pattern formation;GO:0009855//determination of bilateral symmetry	GO:0043565//sequence-specific DNA binding;GO:0003700//sequence-specific DNA binding transcription factor activity	GO:0005634//nucleus
Afa-miR166d	CL2379.Contig1_All	119	5.6943	58	3.048	215	10.0799	32	1.6574	--	--	0	0	0
Afa-miR166d	Unigene1935_All	18	2.0482	77	9.6224	41	4.5709	180	22.1697	sp|Q39123|ATHB8_ARATH	Homeobox-leucine zipper protein ATHB-8 OS=Arabidopsis thaliana GN=ATHB-8 PE=1 SV=1	GO:0006355//regulation of transcription, DNA-dependent	GO:0003700//sequence-specific DNA binding transcription factor activity;GO:0043565//sequence-specific DNA binding	GO:0005634//nucleus
Afa-miR166d	Unigene13525_All	317	33.2873	161	18.5671	252	25.9264	98	11.1388	--	--	0	0	0
Afa-miR166d	CL9679.Contig2_All	221	2.7725	397	5.4697	333	4.093	579	7.8623	sp|Q6AST1|HOX32_ORYSJ	Homeobox-leucine zipper protein HOX32 OS=Oryza sativa subsp. japonica GN=HOX32 PE=2 SV=1	GO:0009944//polarity specification of adaxial/abaxial axis;GO:0009880//embryonic pattern specification;GO:0006355//regulation of transcription, DNA-dependent;GO:0010072//primary shoot apical meristem specification;GO:0009855//determination of bilateral symmetry;GO:0080060//integument development	GO:0043565//sequence-specific DNA binding;GO:0003700//sequence-specific DNA binding transcription factor activity	GO:0005634//nucleus
Afa-miR166d	CL8488.Contig1_All	1277	11.1316	531	5.0834	651	5.5599	807	7.6144	sp|Q7XSA2|AGO1B_ORYSJ	Protein argonaute 1B OS=Oryza sativa subsp. japonica GN=AGO1B PE=2 SV=3	GO:0006413//translational initiation;GO:0009850//auxin metabolic process;GO:0048830//adventitious root development;GO:0009616//virus induced gene silencing;GO:0009965//leaf morphogenesis;GO:0009733//response to auxin stimulus;GO:0010218//response to far red light;GO:0009793//embryo development ending in seed dormancy;GO:0035195//gene silencing by miRNA;GO:0016246//RNA interference	GO:0003743//translation initiation factor activity;GO:0035198//miRNA binding;GO:0004521//endoribonuclease activity;GO:0035197//siRNA binding	GO:0005829//cytosol;GO:0005634//nucleus
Afa-miR166d	Unigene4317_All	0	0	0	0	0	0	0	0	--	--	0	0	0
Afa-miR166d	CL9679.Contig3_All	177	2.2328	480	6.65	368	4.5483	705	9.6265	sp|Q6AST1|HOX32_ORYSJ	Homeobox-leucine zipper protein HOX32 OS=Oryza sativa subsp. japonica GN=HOX32 PE=2 SV=1	GO:0009944//polarity specification of adaxial/abaxial axis;GO:0009880//embryonic pattern specification;GO:0006355//regulation of transcription, DNA-dependent;GO:0010072//primary shoot apical meristem specification;GO:0009855//determination of bilateral symmetry;GO:0080060//integument development	GO:0043565//sequence-specific DNA binding;GO:0003700//sequence-specific DNA binding transcription factor activity	GO:0005634//nucleus
Afa-miR166d	CL6600.Contig3_All	18	1.3284	12	0.9726	28	2.0246	8	0.6391	--	--	0	0	0
Afa-miR166d	Unigene4318_All	184	2.7638	41	0.6764	112	1.6483	58	0.943	sp|Q9FPQ6|GP1_CHLRE	Vegetative cell wall protein gp1 OS=Chlamydomonas reinhardtii GN=GP1 PE=2 SV=1	0	0	GO:0009507//chloroplast
Afa-miR166d	CL830.Contig2_All	34	0.6028	6	0.1168	40	0.6948	4	0.0768	sp|B4FUS3|CNR8_MAIZE	Cell number regulator 8 OS=Zea mays GN=CNR8 PE=2 SV=1	GO:0010200//response to chitin;GO:0006499//N-terminal protein myristoylation;GO:0006865//amino acid transport	0	GO:0005737//cytoplasm
Afa-miR166e	Unigene20497_All	730	19.7899	122	3.6323	491	13.0414	26	0.7629	sp|Q9SN46|LRX5_ARATH	Leucine-rich repeat extensin-like protein 5 OS=Arabidopsis thaliana GN=LRX5 PE=2 SV=2	0	0	0
Afa-miR166e	CL2379.Contig1_All	119	5.6943	58	3.048	215	10.0799	32	1.6574	--	--	0	0	0
Afa-miR166e	CL6600.Contig4_All	2	0.1246	0	0	0	0	0	0	--	--	0	0	0
Afa-miR166e	Unigene13525_All	317	33.2873	161	18.5671	252	25.9264	98	11.1388	--	--	0	0	0
Afa-miR166e	CL6600.Contig3_All	18	1.3284	12	0.9726	28	2.0246	8	0.6391	--	--	0	0	0
Afa-miR166e	CL9679.Contig3_All	177	2.2328	480	6.65	368	4.5483	705	9.6265	sp|Q6AST1|HOX32_ORYSJ	Homeobox-leucine zipper protein HOX32 OS=Oryza sativa subsp. japonica GN=HOX32 PE=2 SV=1	GO:0009944//polarity specification of adaxial/abaxial axis;GO:0009880//embryonic pattern specification;GO:0006355//regulation of transcription, DNA-dependent;GO:0010072//primary shoot apical meristem specification;GO:0009855//determination of bilateral symmetry;GO:0080060//integument development	GO:0043565//sequence-specific DNA binding;GO:0003700//sequence-specific DNA binding transcription factor activity	GO:0005634//nucleus
Afa-miR166e	Unigene4318_All	184	2.7638	41	0.6764	112	1.6483	58	0.943	sp|Q9FPQ6|GP1_CHLRE	Vegetative cell wall protein gp1 OS=Chlamydomonas reinhardtii GN=GP1 PE=2 SV=1	0	0	GO:0009507//chloroplast
Afa-miR166e	Unigene4317_All	0	0	0	0	0	0	0	0	--	--	0	0	0
Afa-miR166e	CL1687.Contig2_All	752	6.9923	2278	23.2623	1739	15.8425	2932	29.5094	sp|A2Z8L4|HOX9_ORYSI	Homeobox-leucine zipper protein HOX9 OS=Oryza sativa subsp. indica GN=HOX9 PE=2 SV=2	GO:0009944//polarity specification of adaxial/abaxial axis;GO:0006355//regulation of transcription, DNA-dependent;GO:0010014//meristem initiation;GO:0010051//xylem and phloem pattern formation;GO:0030154//cell differentiation;GO:0009956//radial pattern formation;GO:0009855//determination of bilateral symmetry	GO:0043565//sequence-specific DNA binding;GO:0003700//sequence-specific DNA binding transcription factor activity	GO:0005634//nucleus
Afa-miR166e	CL9679.Contig2_All	221	2.7725	397	5.4697	333	4.093	579	7.8623	sp|Q6AST1|HOX32_ORYSJ	Homeobox-leucine zipper protein HOX32 OS=Oryza sativa subsp. japonica GN=HOX32 PE=2 SV=1	GO:0009944//polarity specification of adaxial/abaxial axis;GO:0009880//embryonic pattern specification;GO:0006355//regulation of transcription, DNA-dependent;GO:0010072//primary shoot apical meristem specification;GO:0009855//determination of bilateral symmetry;GO:0080060//integument development	GO:0043565//sequence-specific DNA binding;GO:0003700//sequence-specific DNA binding transcription factor activity	GO:0005634//nucleus
Afa-miR166e	Unigene1935_All	18	2.0482	77	9.6224	41	4.5709	180	22.1697	sp|Q39123|ATHB8_ARATH	Homeobox-leucine zipper protein ATHB-8 OS=Arabidopsis thaliana GN=ATHB-8 PE=1 SV=1	GO:0006355//regulation of transcription, DNA-dependent	GO:0003700//sequence-specific DNA binding transcription factor activity;GO:0043565//sequence-specific DNA binding	GO:0005634//nucleus
Afa-miR166e	CL830.Contig2_All	34	0.6028	6	0.1168	40	0.6948	4	0.0768	sp|B4FUS3|CNR8_MAIZE	Cell number regulator 8 OS=Zea mays GN=CNR8 PE=2 SV=1	GO:0010200//response to chitin;GO:0006499//N-terminal protein myristoylation;GO:0006865//amino acid transport	0	GO:0005737//cytoplasm
Afa-miR166e	CL8488.Contig1_All	1277	11.1316	531	5.0834	651	5.5599	807	7.6144	sp|Q7XSA2|AGO1B_ORYSJ	Protein argonaute 1B OS=Oryza sativa subsp. japonica GN=AGO1B PE=2 SV=3	GO:0006413//translational initiation;GO:0009850//auxin metabolic process;GO:0048830//adventitious root development;GO:0009616//virus induced gene silencing;GO:0009965//leaf morphogenesis;GO:0009733//response to auxin stimulus;GO:0010218//response to far red light;GO:0009793//embryo development ending in seed dormancy;GO:0035195//gene silencing by miRNA;GO:0016246//RNA interference	GO:0003743//translation initiation factor activity;GO:0035198//miRNA binding;GO:0004521//endoribonuclease activity;GO:0035197//siRNA binding	GO:0005829//cytosol;GO:0005634//nucleus
Afa-miR166f	CL9679.Contig3_All	177	2.2328	480	6.65	368	4.5483	705	9.6265	sp|Q6AST1|HOX32_ORYSJ	Homeobox-leucine zipper protein HOX32 OS=Oryza sativa subsp. japonica GN=HOX32 PE=2 SV=1	GO:0009944//polarity specification of adaxial/abaxial axis;GO:0009880//embryonic pattern specification;GO:0006355//regulation of transcription, DNA-dependent;GO:0010072//primary shoot apical meristem specification;GO:0009855//determination of bilateral symmetry;GO:0080060//integument development	GO:0043565//sequence-specific DNA binding;GO:0003700//sequence-specific DNA binding transcription factor activity	GO:0005634//nucleus
Afa-miR166f	CL1687.Contig2_All	752	6.9923	2278	23.2623	1739	15.8425	2932	29.5094	sp|A2Z8L4|HOX9_ORYSI	Homeobox-leucine zipper protein HOX9 OS=Oryza sativa subsp. indica GN=HOX9 PE=2 SV=2	GO:0009944//polarity specification of adaxial/abaxial axis;GO:0006355//regulation of transcription, DNA-dependent;GO:0010014//meristem initiation;GO:0010051//xylem and phloem pattern formation;GO:0030154//cell differentiation;GO:0009956//radial pattern formation;GO:0009855//determination of bilateral symmetry	GO:0043565//sequence-specific DNA binding;GO:0003700//sequence-specific DNA binding transcription factor activity	GO:0005634//nucleus
Afa-miR166f	Unigene1935_All	18	2.0482	77	9.6224	41	4.5709	180	22.1697	sp|Q39123|ATHB8_ARATH	Homeobox-leucine zipper protein ATHB-8 OS=Arabidopsis thaliana GN=ATHB-8 PE=1 SV=1	GO:0006355//regulation of transcription, DNA-dependent	GO:0003700//sequence-specific DNA binding transcription factor activity;GO:0043565//sequence-specific DNA binding	GO:0005634//nucleus
Afa-miR166f	CL6600.Contig4_All	2	0.1246	0	0	0	0	0	0	--	--	0	0	0
Afa-miR166f	Unigene20497_All	730	19.7899	122	3.6323	491	13.0414	26	0.7629	sp|Q9SN46|LRX5_ARATH	Leucine-rich repeat extensin-like protein 5 OS=Arabidopsis thaliana GN=LRX5 PE=2 SV=2	0	0	0
Afa-miR166f	CL2379.Contig1_All	119	5.6943	58	3.048	215	10.0799	32	1.6574	--	--	0	0	0
Afa-miR166f	Unigene13525_All	317	33.2873	161	18.5671	252	25.9264	98	11.1388	--	--	0	0	0
Afa-miR166f	CL9679.Contig2_All	221	2.7725	397	5.4697	333	4.093	579	7.8623	sp|Q6AST1|HOX32_ORYSJ	Homeobox-leucine zipper protein HOX32 OS=Oryza sativa subsp. japonica GN=HOX32 PE=2 SV=1	GO:0009944//polarity specification of adaxial/abaxial axis;GO:0009880//embryonic pattern specification;GO:0006355//regulation of transcription, DNA-dependent;GO:0010072//primary shoot apical meristem specification;GO:0009855//determination of bilateral symmetry;GO:0080060//integument development	GO:0043565//sequence-specific DNA binding;GO:0003700//sequence-specific DNA binding transcription factor activity	GO:0005634//nucleus
Afa-miR166f	CL830.Contig2_All	34	0.6028	6	0.1168	40	0.6948	4	0.0768	sp|B4FUS3|CNR8_MAIZE	Cell number regulator 8 OS=Zea mays GN=CNR8 PE=2 SV=1	GO:0010200//response to chitin;GO:0006499//N-terminal protein myristoylation;GO:0006865//amino acid transport	0	GO:0005737//cytoplasm
Afa-miR166f	Unigene4317_All	0	0	0	0	0	0	0	0	--	--	0	0	0
Afa-miR166f	CL8488.Contig1_All	1277	11.1316	531	5.0834	651	5.5599	807	7.6144	sp|Q7XSA2|AGO1B_ORYSJ	Protein argonaute 1B OS=Oryza sativa subsp. japonica GN=AGO1B PE=2 SV=3	GO:0006413//translational initiation;GO:0009850//auxin metabolic process;GO:0048830//adventitious root development;GO:0009616//virus induced gene silencing;GO:0009965//leaf morphogenesis;GO:0009733//response to auxin stimulus;GO:0010218//response to far red light;GO:0009793//embryo development ending in seed dormancy;GO:0035195//gene silencing by miRNA;GO:0016246//RNA interference	GO:0003743//translation initiation factor activity;GO:0035198//miRNA binding;GO:0004521//endoribonuclease activity;GO:0035197//siRNA binding	GO:0005829//cytosol;GO:0005634//nucleus
Afa-miR166f	CL6600.Contig3_All	18	1.3284	12	0.9726	28	2.0246	8	0.6391	--	--	0	0	0
Afa-miR166f	Unigene4318_All	184	2.7638	41	0.6764	112	1.6483	58	0.943	sp|Q9FPQ6|GP1_CHLRE	Vegetative cell wall protein gp1 OS=Chlamydomonas reinhardtii GN=GP1 PE=2 SV=1	0	0	GO:0009507//chloroplast
Afa-miR166f	Unigene50285_All	2	0.2627	3	0.4328	2	0.2574	9	1.2797	--	--	0	0	0
Afa-miR166g	CL6600.Contig4_All	2	0.1246	0	0	0	0	0	0	--	--	0	0	0
Afa-miR166g	Unigene13525_All	317	33.2873	161	18.5671	252	25.9264	98	11.1388	--	--	0	0	0
Afa-miR166g	Unigene4317_All	0	0	0	0	0	0	0	0	--	--	0	0	0
Afa-miR166g	CL830.Contig2_All	34	0.6028	6	0.1168	40	0.6948	4	0.0768	sp|B4FUS3|CNR8_MAIZE	Cell number regulator 8 OS=Zea mays GN=CNR8 PE=2 SV=1	GO:0010200//response to chitin;GO:0006499//N-terminal protein myristoylation;GO:0006865//amino acid transport	0	GO:0005737//cytoplasm
Afa-miR166g	CL2379.Contig1_All	119	5.6943	58	3.048	215	10.0799	32	1.6574	--	--	0	0	0
Afa-miR166g	Unigene20497_All	730	19.7899	122	3.6323	491	13.0414	26	0.7629	sp|Q9SN46|LRX5_ARATH	Leucine-rich repeat extensin-like protein 5 OS=Arabidopsis thaliana GN=LRX5 PE=2 SV=2	0	0	0
Afa-miR166g	Unigene4318_All	184	2.7638	41	0.6764	112	1.6483	58	0.943	sp|Q9FPQ6|GP1_CHLRE	Vegetative cell wall protein gp1 OS=Chlamydomonas reinhardtii GN=GP1 PE=2 SV=1	0	0	GO:0009507//chloroplast
Afa-miR166g	Unigene45557_All	19	2.8352	3	0.4916	0	0	0	0	--	--	0	0	0
Afa-miR166g	CL1687.Contig2_All	752	6.9923	2278	23.2623	1739	15.8425	2932	29.5094	sp|A2Z8L4|HOX9_ORYSI	Homeobox-leucine zipper protein HOX9 OS=Oryza sativa subsp. indica GN=HOX9 PE=2 SV=2	GO:0009944//polarity specification of adaxial/abaxial axis;GO:0006355//regulation of transcription, DNA-dependent;GO:0010014//meristem initiation;GO:0010051//xylem and phloem pattern formation;GO:0030154//cell differentiation;GO:0009956//radial pattern formation;GO:0009855//determination of bilateral symmetry	GO:0043565//sequence-specific DNA binding;GO:0003700//sequence-specific DNA binding transcription factor activity	GO:0005634//nucleus
Afa-miR166g	CL8488.Contig1_All	1277	11.1316	531	5.0834	651	5.5599	807	7.6144	sp|Q7XSA2|AGO1B_ORYSJ	Protein argonaute 1B OS=Oryza sativa subsp. japonica GN=AGO1B PE=2 SV=3	GO:0006413//translational initiation;GO:0009850//auxin metabolic process;GO:0048830//adventitious root development;GO:0009616//virus induced gene silencing;GO:0009965//leaf morphogenesis;GO:0009733//response to auxin stimulus;GO:0010218//response to far red light;GO:0009793//embryo development ending in seed dormancy;GO:0035195//gene silencing by miRNA;GO:0016246//RNA interference	GO:0003743//translation initiation factor activity;GO:0035198//miRNA binding;GO:0004521//endoribonuclease activity;GO:0035197//siRNA binding	GO:0005829//cytosol;GO:0005634//nucleus
Afa-miR166g	CL6600.Contig3_All	18	1.3284	12	0.9726	28	2.0246	8	0.6391	--	--	0	0	0
Afa-miR166g	CL9679.Contig2_All	221	2.7725	397	5.4697	333	4.093	579	7.8623	sp|Q6AST1|HOX32_ORYSJ	Homeobox-leucine zipper protein HOX32 OS=Oryza sativa subsp. japonica GN=HOX32 PE=2 SV=1	GO:0009944//polarity specification of adaxial/abaxial axis;GO:0009880//embryonic pattern specification;GO:0006355//regulation of transcription, DNA-dependent;GO:0010072//primary shoot apical meristem specification;GO:0009855//determination of bilateral symmetry;GO:0080060//integument development	GO:0043565//sequence-specific DNA binding;GO:0003700//sequence-specific DNA binding transcription factor activity	GO:0005634//nucleus
Afa-miR166g	Unigene1935_All	18	2.0482	77	9.6224	41	4.5709	180	22.1697	sp|Q39123|ATHB8_ARATH	Homeobox-leucine zipper protein ATHB-8 OS=Arabidopsis thaliana GN=ATHB-8 PE=1 SV=1	GO:0006355//regulation of transcription, DNA-dependent	GO:0003700//sequence-specific DNA binding transcription factor activity;GO:0043565//sequence-specific DNA binding	GO:0005634//nucleus
Afa-miR166g	CL9679.Contig3_All	177	2.2328	480	6.65	368	4.5483	705	9.6265	sp|Q6AST1|HOX32_ORYSJ	Homeobox-leucine zipper protein HOX32 OS=Oryza sativa subsp. japonica GN=HOX32 PE=2 SV=1	GO:0009944//polarity specification of adaxial/abaxial axis;GO:0009880//embryonic pattern specification;GO:0006355//regulation of transcription, DNA-dependent;GO:0010072//primary shoot apical meristem specification;GO:0009855//determination of bilateral symmetry;GO:0080060//integument development	GO:0043565//sequence-specific DNA binding;GO:0003700//sequence-specific DNA binding transcription factor activity	GO:0005634//nucleus
Afa-miR166h	CL6600.Contig4_All	2	0.1246	0	0	0	0	0	0	--	--	0	0	0
Afa-miR166h	Unigene20497_All	730	19.7899	122	3.6323	491	13.0414	26	0.7629	sp|Q9SN46|LRX5_ARATH	Leucine-rich repeat extensin-like protein 5 OS=Arabidopsis thaliana GN=LRX5 PE=2 SV=2	0	0	0
Afa-miR166h	Unigene13525_All	317	33.2873	161	18.5671	252	25.9264	98	11.1388	--	--	0	0	0
Afa-miR166h	CL2379.Contig1_All	119	5.6943	58	3.048	215	10.0799	32	1.6574	--	--	0	0	0
Afa-miR166h	CL9679.Contig2_All	221	2.7725	397	5.4697	333	4.093	579	7.8623	sp|Q6AST1|HOX32_ORYSJ	Homeobox-leucine zipper protein HOX32 OS=Oryza sativa subsp. japonica GN=HOX32 PE=2 SV=1	GO:0009944//polarity specification of adaxial/abaxial axis;GO:0009880//embryonic pattern specification;GO:0006355//regulation of transcription, DNA-dependent;GO:0010072//primary shoot apical meristem specification;GO:0009855//determination of bilateral symmetry;GO:0080060//integument development	GO:0043565//sequence-specific DNA binding;GO:0003700//sequence-specific DNA binding transcription factor activity	GO:0005634//nucleus
Afa-miR166h	CL830.Contig2_All	34	0.6028	6	0.1168	40	0.6948	4	0.0768	sp|B4FUS3|CNR8_MAIZE	Cell number regulator 8 OS=Zea mays GN=CNR8 PE=2 SV=1	GO:0010200//response to chitin;GO:0006499//N-terminal protein myristoylation;GO:0006865//amino acid transport	0	GO:0005737//cytoplasm
Afa-miR166h	CL6600.Contig3_All	18	1.3284	12	0.9726	28	2.0246	8	0.6391	--	--	0	0	0
Afa-miR166h	CL1687.Contig2_All	752	6.9923	2278	23.2623	1739	15.8425	2932	29.5094	sp|A2Z8L4|HOX9_ORYSI	Homeobox-leucine zipper protein HOX9 OS=Oryza sativa subsp. indica GN=HOX9 PE=2 SV=2	GO:0009944//polarity specification of adaxial/abaxial axis;GO:0006355//regulation of transcription, DNA-dependent;GO:0010014//meristem initiation;GO:0010051//xylem and phloem pattern formation;GO:0030154//cell differentiation;GO:0009956//radial pattern formation;GO:0009855//determination of bilateral symmetry	GO:0043565//sequence-specific DNA binding;GO:0003700//sequence-specific DNA binding transcription factor activity	GO:0005634//nucleus
Afa-miR166h	CL9679.Contig3_All	177	2.2328	480	6.65	368	4.5483	705	9.6265	sp|Q6AST1|HOX32_ORYSJ	Homeobox-leucine zipper protein HOX32 OS=Oryza sativa subsp. japonica GN=HOX32 PE=2 SV=1	GO:0009944//polarity specification of adaxial/abaxial axis;GO:0009880//embryonic pattern specification;GO:0006355//regulation of transcription, DNA-dependent;GO:0010072//primary shoot apical meristem specification;GO:0009855//determination of bilateral symmetry;GO:0080060//integument development	GO:0043565//sequence-specific DNA binding;GO:0003700//sequence-specific DNA binding transcription factor activity	GO:0005634//nucleus
Afa-miR166h	Unigene4317_All	0	0	0	0	0	0	0	0	--	--	0	0	0
Afa-miR166h	Unigene1935_All	18	2.0482	77	9.6224	41	4.5709	180	22.1697	sp|Q39123|ATHB8_ARATH	Homeobox-leucine zipper protein ATHB-8 OS=Arabidopsis thaliana GN=ATHB-8 PE=1 SV=1	GO:0006355//regulation of transcription, DNA-dependent	GO:0003700//sequence-specific DNA binding transcription factor activity;GO:0043565//sequence-specific DNA binding	GO:0005634//nucleus
Afa-miR166h	CL8488.Contig1_All	1277	11.1316	531	5.0834	651	5.5599	807	7.6144	sp|Q7XSA2|AGO1B_ORYSJ	Protein argonaute 1B OS=Oryza sativa subsp. japonica GN=AGO1B PE=2 SV=3	GO:0006413//translational initiation;GO:0009850//auxin metabolic process;GO:0048830//adventitious root development;GO:0009616//virus induced gene silencing;GO:0009965//leaf morphogenesis;GO:0009733//response to auxin stimulus;GO:0010218//response to far red light;GO:0009793//embryo development ending in seed dormancy;GO:0035195//gene silencing by miRNA;GO:0016246//RNA interference	GO:0003743//translation initiation factor activity;GO:0035198//miRNA binding;GO:0004521//endoribonuclease activity;GO:0035197//siRNA binding	GO:0005829//cytosol;GO:0005634//nucleus
Afa-miR166h	Unigene4318_All	184	2.7638	41	0.6764	112	1.6483	58	0.943	sp|Q9FPQ6|GP1_CHLRE	Vegetative cell wall protein gp1 OS=Chlamydomonas reinhardtii GN=GP1 PE=2 SV=1	0	0	GO:0009507//chloroplast
Afa-miR166i	Unigene13525_All	317	33.2873	161	18.5671	252	25.9264	98	11.1388	--	--	0	0	0
Afa-miR166i	Unigene20497_All	730	19.7899	122	3.6323	491	13.0414	26	0.7629	sp|Q9SN46|LRX5_ARATH	Leucine-rich repeat extensin-like protein 5 OS=Arabidopsis thaliana GN=LRX5 PE=2 SV=2	0	0	0
Afa-miR166i	CL6600.Contig4_All	2	0.1246	0	0	0	0	0	0	--	--	0	0	0
Afa-miR166i	CL2379.Contig1_All	119	5.6943	58	3.048	215	10.0799	32	1.6574	--	--	0	0	0
Afa-miR166i	CL830.Contig2_All	34	0.6028	6	0.1168	40	0.6948	4	0.0768	sp|B4FUS3|CNR8_MAIZE	Cell number regulator 8 OS=Zea mays GN=CNR8 PE=2 SV=1	GO:0010200//response to chitin;GO:0006499//N-terminal protein myristoylation;GO:0006865//amino acid transport	0	GO:0005737//cytoplasm
Afa-miR166i	CL8488.Contig1_All	1277	11.1316	531	5.0834	651	5.5599	807	7.6144	sp|Q7XSA2|AGO1B_ORYSJ	Protein argonaute 1B OS=Oryza sativa subsp. japonica GN=AGO1B PE=2 SV=3	GO:0006413//translational initiation;GO:0009850//auxin metabolic process;GO:0048830//adventitious root development;GO:0009616//virus induced gene silencing;GO:0009965//leaf morphogenesis;GO:0009733//response to auxin stimulus;GO:0010218//response to far red light;GO:0009793//embryo development ending in seed dormancy;GO:0035195//gene silencing by miRNA;GO:0016246//RNA interference	GO:0003743//translation initiation factor activity;GO:0035198//miRNA binding;GO:0004521//endoribonuclease activity;GO:0035197//siRNA binding	GO:0005829//cytosol;GO:0005634//nucleus
Afa-miR166i	CL1687.Contig2_All	752	6.9923	2278	23.2623	1739	15.8425	2932	29.5094	sp|A2Z8L4|HOX9_ORYSI	Homeobox-leucine zipper protein HOX9 OS=Oryza sativa subsp. indica GN=HOX9 PE=2 SV=2	GO:0009944//polarity specification of adaxial/abaxial axis;GO:0006355//regulation of transcription, DNA-dependent;GO:0010014//meristem initiation;GO:0010051//xylem and phloem pattern formation;GO:0030154//cell differentiation;GO:0009956//radial pattern formation;GO:0009855//determination of bilateral symmetry	GO:0043565//sequence-specific DNA binding;GO:0003700//sequence-specific DNA binding transcription factor activity	GO:0005634//nucleus
Afa-miR166i	Unigene4318_All	184	2.7638	41	0.6764	112	1.6483	58	0.943	sp|Q9FPQ6|GP1_CHLRE	Vegetative cell wall protein gp1 OS=Chlamydomonas reinhardtii GN=GP1 PE=2 SV=1	0	0	GO:0009507//chloroplast
Afa-miR166i	CL6600.Contig3_All	18	1.3284	12	0.9726	28	2.0246	8	0.6391	--	--	0	0	0
Afa-miR166i	CL9679.Contig2_All	221	2.7725	397	5.4697	333	4.093	579	7.8623	sp|Q6AST1|HOX32_ORYSJ	Homeobox-leucine zipper protein HOX32 OS=Oryza sativa subsp. japonica GN=HOX32 PE=2 SV=1	GO:0009944//polarity specification of adaxial/abaxial axis;GO:0009880//embryonic pattern specification;GO:0006355//regulation of transcription, DNA-dependent;GO:0010072//primary shoot apical meristem specification;GO:0009855//determination of bilateral symmetry;GO:0080060//integument development	GO:0043565//sequence-specific DNA binding;GO:0003700//sequence-specific DNA binding transcription factor activity	GO:0005634//nucleus
Afa-miR166i	Unigene4317_All	0	0	0	0	0	0	0	0	--	--	0	0	0
Afa-miR166i	CL6804.Contig6_All	437	8.5743	1099	23.6816	423	8.1316	1934	41.0739	sp|Q42954|KPYC_TOBAC	Pyruvate kinase, cytosolic isozyme OS=Nicotiana tabacum PE=2 SV=1	GO:0016310//phosphorylation;GO:0006096//glycolysis	GO:0004743//pyruvate kinase activity;GO:0030955//potassium ion binding;GO:0000287//magnesium ion binding	GO:0005739//mitochondrion
Afa-miR166i	Unigene1935_All	18	2.0482	77	9.6224	41	4.5709	180	22.1697	sp|Q39123|ATHB8_ARATH	Homeobox-leucine zipper protein ATHB-8 OS=Arabidopsis thaliana GN=ATHB-8 PE=1 SV=1	GO:0006355//regulation of transcription, DNA-dependent	GO:0003700//sequence-specific DNA binding transcription factor activity;GO:0043565//sequence-specific DNA binding	GO:0005634//nucleus
Afa-miR166i	CL9679.Contig3_All	177	2.2328	480	6.65	368	4.5483	705	9.6265	sp|Q6AST1|HOX32_ORYSJ	Homeobox-leucine zipper protein HOX32 OS=Oryza sativa subsp. japonica GN=HOX32 PE=2 SV=1	GO:0009944//polarity specification of adaxial/abaxial axis;GO:0009880//embryonic pattern specification;GO:0006355//regulation of transcription, DNA-dependent;GO:0010072//primary shoot apical meristem specification;GO:0009855//determination of bilateral symmetry;GO:0080060//integument development	GO:0043565//sequence-specific DNA binding;GO:0003700//sequence-specific DNA binding transcription factor activity	GO:0005634//nucleus
Afa-miR166j	Unigene20497_All	730	19.7899	122	3.6323	491	13.0414	26	0.7629	sp|Q9SN46|LRX5_ARATH	Leucine-rich repeat extensin-like protein 5 OS=Arabidopsis thaliana GN=LRX5 PE=2 SV=2	0	0	0
Afa-miR166j	Unigene13525_All	317	33.2873	161	18.5671	252	25.9264	98	11.1388	--	--	0	0	0
Afa-miR166j	CL6600.Contig1_All	0	0	0	0	1	0.1418	0	0	--	--	0	0	0
Afa-miR166j	Unigene4317_All	0	0	0	0	0	0	0	0	--	--	0	0	0
Afa-miR166j	CL6600.Contig4_All	2	0.1246	0	0	0	0	0	0	--	--	0	0	0
Afa-miR166j	CL830.Contig2_All	34	0.6028	6	0.1168	40	0.6948	4	0.0768	sp|B4FUS3|CNR8_MAIZE	Cell number regulator 8 OS=Zea mays GN=CNR8 PE=2 SV=1	GO:0010200//response to chitin;GO:0006499//N-terminal protein myristoylation;GO:0006865//amino acid transport	0	GO:0005737//cytoplasm
Afa-miR166j	CL2379.Contig1_All	119	5.6943	58	3.048	215	10.0799	32	1.6574	--	--	0	0	0
Afa-miR166j	CL6600.Contig3_All	18	1.3284	12	0.9726	28	2.0246	8	0.6391	--	--	0	0	0
Afa-miR166j	Unigene4318_All	184	2.7638	41	0.6764	112	1.6483	58	0.943	sp|Q9FPQ6|GP1_CHLRE	Vegetative cell wall protein gp1 OS=Chlamydomonas reinhardtii GN=GP1 PE=2 SV=1	0	0	GO:0009507//chloroplast
Afa-miR166j	CL8488.Contig1_All	1277	11.1316	531	5.0834	651	5.5599	807	7.6144	sp|Q7XSA2|AGO1B_ORYSJ	Protein argonaute 1B OS=Oryza sativa subsp. japonica GN=AGO1B PE=2 SV=3	GO:0006413//translational initiation;GO:0009850//auxin metabolic process;GO:0048830//adventitious root development;GO:0009616//virus induced gene silencing;GO:0009965//leaf morphogenesis;GO:0009733//response to auxin stimulus;GO:0010218//response to far red light;GO:0009793//embryo development ending in seed dormancy;GO:0035195//gene silencing by miRNA;GO:0016246//RNA interference	GO:0003743//translation initiation factor activity;GO:0035198//miRNA binding;GO:0004521//endoribonuclease activity;GO:0035197//siRNA binding	GO:0005829//cytosol;GO:0005634//nucleus
Afa-miR166k	CL6600.Contig4_All	2	0.1246	0	0	0	0	0	0	--	--	0	0	0
Afa-miR166k	CL2379.Contig1_All	119	5.6943	58	3.048	215	10.0799	32	1.6574	--	--	0	0	0
Afa-miR166k	Unigene13525_All	317	33.2873	161	18.5671	252	25.9264	98	11.1388	--	--	0	0	0
Afa-miR166k	Unigene20497_All	730	19.7899	122	3.6323	491	13.0414	26	0.7629	sp|Q9SN46|LRX5_ARATH	Leucine-rich repeat extensin-like protein 5 OS=Arabidopsis thaliana GN=LRX5 PE=2 SV=2	0	0	0
Afa-miR166k	CL830.Contig2_All	34	0.6028	6	0.1168	40	0.6948	4	0.0768	sp|B4FUS3|CNR8_MAIZE	Cell number regulator 8 OS=Zea mays GN=CNR8 PE=2 SV=1	GO:0010200//response to chitin;GO:0006499//N-terminal protein myristoylation;GO:0006865//amino acid transport	0	GO:0005737//cytoplasm
Afa-miR166k	Unigene4317_All	0	0	0	0	0	0	0	0	--	--	0	0	0
Afa-miR166k	CL5780.Contig2_All	356	6.053	510	9.5233	479	7.9795	533	9.8093	--	--	GO:0016556//mRNA modification;GO:0070526//threonylcarbamoyladenosine biosynthetic process;GO:0006508//proteolysis;GO:0009790//embryo development	GO:0004222//metalloendopeptidase activity	GO:0005743//mitochondrial inner membrane;GO:0009507//chloroplast
Afa-miR166k	Unigene25623_All	461	31.1197	559	41.4423	919	60.7815	772	56.4085	sp|Q9FMT4|SNF12_ARATH	SWI/SNF complex component SNF12 homolog OS=Arabidopsis thaliana GN=At5g14170 PE=1 SV=1	GO:0006281//DNA repair;GO:0010224//response to UV-B;GO:0048364//root development;GO:0000956//nuclear-transcribed mRNA catabolic process;GO:0008284//positive regulation of cell proliferation	0	GO:0005634//nucleus
Afa-miR166k	Unigene16579_All	653	7.2062	446	5.4053	1214	13.126	141	1.6842	sp|O81635|ATK4_ARATH	Kinesin-4 OS=Arabidopsis thaliana GN=ATK4 PE=1 SV=2	GO:0000226//microtubule cytoskeleton organization;GO:0006346//methylation-dependent chromatin silencing;GO:0031048//chromatin silencing by small RNA;GO:0000911//cytokinesis by cell plate formation;GO:0051567//histone H3-K9 methylation;GO:0048453//sepal formation;GO:0006306//DNA methylation;GO:0048451//petal formation;GO:0009909//regulation of flower development	GO:0003777//microtubule motor activity	GO:0044424//intracellular part
Afa-miR166k	CL1687.Contig2_All	752	6.9923	2278	23.2623	1739	15.8425	2932	29.5094	sp|A2Z8L4|HOX9_ORYSI	Homeobox-leucine zipper protein HOX9 OS=Oryza sativa subsp. indica GN=HOX9 PE=2 SV=2	GO:0009944//polarity specification of adaxial/abaxial axis;GO:0006355//regulation of transcription, DNA-dependent;GO:0010014//meristem initiation;GO:0010051//xylem and phloem pattern formation;GO:0030154//cell differentiation;GO:0009956//radial pattern formation;GO:0009855//determination of bilateral symmetry	GO:0043565//sequence-specific DNA binding;GO:0003700//sequence-specific DNA binding transcription factor activity	GO:0005634//nucleus
Afa-miR166k	Unigene4318_All	184	2.7638	41	0.6764	112	1.6483	58	0.943	sp|Q9FPQ6|GP1_CHLRE	Vegetative cell wall protein gp1 OS=Chlamydomonas reinhardtii GN=GP1 PE=2 SV=1	0	0	GO:0009507//chloroplast
Afa-miR166k	CL9679.Contig3_All	177	2.2328	480	6.65	368	4.5483	705	9.6265	sp|Q6AST1|HOX32_ORYSJ	Homeobox-leucine zipper protein HOX32 OS=Oryza sativa subsp. japonica GN=HOX32 PE=2 SV=1	GO:0009944//polarity specification of adaxial/abaxial axis;GO:0009880//embryonic pattern specification;GO:0006355//regulation of transcription, DNA-dependent;GO:0010072//primary shoot apical meristem specification;GO:0009855//determination of bilateral symmetry;GO:0080060//integument development	GO:0043565//sequence-specific DNA binding;GO:0003700//sequence-specific DNA binding transcription factor activity	GO:0005634//nucleus
Afa-miR166k	CL9679.Contig2_All	221	2.7725	397	5.4697	333	4.093	579	7.8623	sp|Q6AST1|HOX32_ORYSJ	Homeobox-leucine zipper protein HOX32 OS=Oryza sativa subsp. japonica GN=HOX32 PE=2 SV=1	GO:0009944//polarity specification of adaxial/abaxial axis;GO:0009880//embryonic pattern specification;GO:0006355//regulation of transcription, DNA-dependent;GO:0010072//primary shoot apical meristem specification;GO:0009855//determination of bilateral symmetry;GO:0080060//integument development	GO:0043565//sequence-specific DNA binding;GO:0003700//sequence-specific DNA binding transcription factor activity	GO:0005634//nucleus
Afa-miR166k	CL6600.Contig3_All	18	1.3284	12	0.9726	28	2.0246	8	0.6391	--	--	0	0	0
Afa-miR166k	CL8488.Contig1_All	1277	11.1316	531	5.0834	651	5.5599	807	7.6144	sp|Q7XSA2|AGO1B_ORYSJ	Protein argonaute 1B OS=Oryza sativa subsp. japonica GN=AGO1B PE=2 SV=3	GO:0006413//translational initiation;GO:0009850//auxin metabolic process;GO:0048830//adventitious root development;GO:0009616//virus induced gene silencing;GO:0009965//leaf morphogenesis;GO:0009733//response to auxin stimulus;GO:0010218//response to far red light;GO:0009793//embryo development ending in seed dormancy;GO:0035195//gene silencing by miRNA;GO:0016246//RNA interference	GO:0003743//translation initiation factor activity;GO:0035198//miRNA binding;GO:0004521//endoribonuclease activity;GO:0035197//siRNA binding	GO:0005829//cytosol;GO:0005634//nucleus
Afa-miR166k	Unigene50285_All	2	0.2627	3	0.4328	2	0.2574	9	1.2797	--	--	0	0	0
Afa-miR166k	Unigene1935_All	18	2.0482	77	9.6224	41	4.5709	180	22.1697	sp|Q39123|ATHB8_ARATH	Homeobox-leucine zipper protein ATHB-8 OS=Arabidopsis thaliana GN=ATHB-8 PE=1 SV=1	GO:0006355//regulation of transcription, DNA-dependent	GO:0003700//sequence-specific DNA binding transcription factor activity;GO:0043565//sequence-specific DNA binding	GO:0005634//nucleus
Afa-miR167a	Unigene14331_All	3840	77.1227	1212	26.7332	6349	124.933	1149	24.9784	sp|Q7X7H9|SK3_ORYSJ	Shikimate kinase 3, chloroplastic OS=Oryza sativa subsp. japonica GN=SK3 PE=1 SV=2	GO:0009423//chorismate biosynthetic process;GO:0016310//phosphorylation;GO:0019632//shikimate metabolic process;GO:0009073//aromatic amino acid family biosynthetic process	GO:0004765//shikimate kinase activity;GO:0046872//metal ion binding;GO:0005524//ATP binding	GO:0005739//mitochondrion;GO:0016023//cytoplasmic membrane-bounded vesicle;GO:0009507//chloroplast
Afa-miR167a	Unigene27056_All	37	2.5278	15	1.1254	42	2.8113	7	0.5176	--	--	0	0	0
Afa-miR167a	Unigene29286_All	263	13.0436	468	25.4908	443	21.5261	354	19.0037	--	--	0	0	0
Afa-miR167a	CL6268.Contig1_All	102	2.312	96	2.3898	100	2.2208	116	2.846	sp|Q258Y5|ARFL_ORYSI	Auxin response factor 12 OS=Oryza sativa subsp. indica GN=ARF12 PE=2 SV=1	GO:0044699;GO:0009733//response to auxin stimulus;GO:0050794//regulation of cellular process;GO:0006351//transcription, DNA-dependent	GO:0005488//binding	GO:0009536//plastid
Afa-miR167a	CL6550.Contig1_All	525	6.6204	571	7.9078	659	8.142	460	6.2788	sp|Q3E7I5|FRS12_ARATH	Protein FAR1-RELATED SEQUENCE 12 OS=Arabidopsis thaliana GN=FRS12 PE=2 SV=1	0	0	0
Afa-miR167a	CL9073.Contig2_All	458	8.3328	96	1.9182	518	9.2337	17	0.3348	sp|Q42962|PGKY_TOBAC	Phosphoglycerate kinase, cytosolic OS=Nicotiana tabacum PE=2 SV=1	0	0	0
Afa-miR167a	Unigene17756_All	81	6.1377	62	5.1595	83	6.1619	67	5.4952	--	--	0	0	0
Afa-miR167a	CL1088.Contig2_All	14	0.1252	16	0.1572	22	0.1928	10	0.0968	sp|Q5KQF5|CIPKM_ORYSJ	CBL-interacting protein kinase 22 OS=Oryza sativa subsp. japonica GN=CIPK22 PE=2 SV=1	GO:0006468//protein phosphorylation	GO:0005524//ATP binding;GO:0004674//protein serine/threonine kinase activity	GO:0005737//cytoplasm;GO:0005634//nucleus
Afa-miR167a	Unigene36124_All	7200	73.8725	8455	95.2711	20375	204.819	6754	75.0075	sp|Q0J951|ARFL_ORYSJ	Auxin response factor 12 OS=Oryza sativa subsp. japonica GN=ARF12 PE=2 SV=1	GO:0044699;GO:0009733//response to auxin stimulus;GO:0050794//regulation of cellular process;GO:0006351//transcription, DNA-dependent	GO:0005488//binding	GO:0009536//plastid
Afa-miR167a	Unigene45572_All	23	2.0701	14	1.3839	10	0.8818	5	0.4871	--	--	0	0	0
Afa-miR167a	CL3331.Contig3_All	165	6.0886	147	5.9573	164	5.9292	73	2.9157	--	--	0	0	0
Afa-miR167a	Unigene45755_All	19	2.4863	1	0.1437	0	0	0	0	--	--	GO:0030814//regulation of cAMP metabolic process;GO:0007204//elevation of cytosolic calcium ion concentration;GO:0001505//regulation of neurotransmitter levels;GO:0007186//G-protein coupled receptor signaling pathway	GO:0004969//histamine receptor activity;GO:0016787//hydrolase activity	GO:0048196//plant extracellular matrix;GO:0016021//integral to membrane;GO:0016023//cytoplasmic membrane-bounded vesicle
Afa-miR167a	CL6268.Contig2_All	399	10.3784	312	8.9127	431	10.9839	327	9.2066	sp|Q258Y5|ARFL_ORYSI	Auxin response factor 12 OS=Oryza sativa subsp. indica GN=ARF12 PE=2 SV=1	GO:0044699;GO:0009733//response to auxin stimulus;GO:0050794//regulation of cellular process;GO:0006351//transcription, DNA-dependent	GO:0005488//binding	GO:0009536//plastid
Afa-miR167a	CL1088.Contig3_All	6	0.0632	4	0.0463	18	0.1858	2	0.0228	sp|Q5KQF5|CIPKM_ORYSJ	CBL-interacting protein kinase 22 OS=Oryza sativa subsp. japonica GN=CIPK22 PE=2 SV=1	GO:0006468//protein phosphorylation	GO:0005524//ATP binding;GO:0004674//protein serine/threonine kinase activity	GO:0005737//cytoplasm;GO:0005634//nucleus
Afa-miR167a	Unigene21292_All	1662	74.5979	1132	55.8007	1258	55.322	1205	58.5431	--	--	GO:0007005//mitochondrion organization;GO:0016310//phosphorylation;GO:0016559//peroxisome fission	GO:0016301//kinase activity	GO:0005777//peroxisome;GO:0009507//chloroplast;GO:0005739//mitochondrion
Afa-miR167a	CL3331.Contig2_All	69	4.2071	130	8.7051	44	2.6285	33	2.1779	--	--	0	0	0
Afa-miR167a	Unigene24535_All	645	20.8796	90	3.1996	591	18.7444	6	0.2102	--	--	0	0	0
Afa-miR167a	Unigene50438_All	1	0.1644	2	0.361	0	0	9	1.6011	--	--	0	0	0
Afa-miR167b	Unigene29286_All	263	13.0436	468	25.4908	443	21.5261	354	19.0037	--	--	0	0	0
Afa-miR167b	Unigene27056_All	37	2.5278	15	1.1254	42	2.8113	7	0.5176	--	--	0	0	0
Afa-miR167b	Unigene14331_All	3840	77.1227	1212	26.7332	6349	124.933	1149	24.9784	sp|Q7X7H9|SK3_ORYSJ	Shikimate kinase 3, chloroplastic OS=Oryza sativa subsp. japonica GN=SK3 PE=1 SV=2	GO:0009423//chorismate biosynthetic process;GO:0016310//phosphorylation;GO:0019632//shikimate metabolic process;GO:0009073//aromatic amino acid family biosynthetic process	GO:0004765//shikimate kinase activity;GO:0046872//metal ion binding;GO:0005524//ATP binding	GO:0005739//mitochondrion;GO:0016023//cytoplasmic membrane-bounded vesicle;GO:0009507//chloroplast
Afa-miR167b	CL6550.Contig1_All	525	6.6204	571	7.9078	659	8.142	460	6.2788	sp|Q3E7I5|FRS12_ARATH	Protein FAR1-RELATED SEQUENCE 12 OS=Arabidopsis thaliana GN=FRS12 PE=2 SV=1	0	0	0
Afa-miR167b	Unigene35486_All	2	0.2568	28	3.948	25	3.1447	26	3.6131	--	--	0	GO:0005488//binding	0
Afa-miR167b	Unigene45572_All	23	2.0701	14	1.3839	10	0.8818	5	0.4871	--	--	0	0	0
Afa-miR167b	CL960.Contig3_All	39	1.3163	13	0.4819	39	1.2897	11	0.4019	--	--	0	0	0
Afa-miR167b	Unigene21292_All	1662	74.5979	1132	55.8007	1258	55.322	1205	58.5431	--	--	GO:0007005//mitochondrion organization;GO:0016310//phosphorylation;GO:0016559//peroxisome fission	GO:0016301//kinase activity	GO:0005777//peroxisome;GO:0009507//chloroplast;GO:0005739//mitochondrion
Afa-miR167b	CL3331.Contig2_All	69	4.2071	130	8.7051	44	2.6285	33	2.1779	--	--	0	0	0
Afa-miR167b	Unigene17756_All	81	6.1377	62	5.1595	83	6.1619	67	5.4952	--	--	0	0	0
Afa-miR167b	CL1088.Contig2_All	14	0.1252	16	0.1572	22	0.1928	10	0.0968	sp|Q5KQF5|CIPKM_ORYSJ	CBL-interacting protein kinase 22 OS=Oryza sativa subsp. japonica GN=CIPK22 PE=2 SV=1	GO:0006468//protein phosphorylation	GO:0005524//ATP binding;GO:0004674//protein serine/threonine kinase activity	GO:0005737//cytoplasm;GO:0005634//nucleus
Afa-miR167b	Unigene6802_All	84	12.8733	51	8.5838	53	7.9581	9	1.493	--	--	0	0	0
Afa-miR167b	CL9073.Contig2_All	458	8.3328	96	1.9182	518	9.2337	17	0.3348	sp|Q42962|PGKY_TOBAC	Phosphoglycerate kinase, cytosolic OS=Nicotiana tabacum PE=2 SV=1	0	0	0
Afa-miR167b	Unigene50438_All	1	0.1644	2	0.361	0	0	9	1.6011	--	--	0	0	0
Afa-miR167b	CL3331.Contig3_All	165	6.0886	147	5.9573	164	5.9292	73	2.9157	--	--	0	0	0
Afa-miR167b	CL960.Contig2_All	16	0.4681	1	0.0321	3	0.086	4	0.1267	--	--	0	0	0
Afa-miR167b	Unigene24535_All	645	20.8796	90	3.1996	591	18.7444	6	0.2102	--	--	0	0	0
Afa-miR167b	CL1088.Contig3_All	6	0.0632	4	0.0463	18	0.1858	2	0.0228	sp|Q5KQF5|CIPKM_ORYSJ	CBL-interacting protein kinase 22 OS=Oryza sativa subsp. japonica GN=CIPK22 PE=2 SV=1	GO:0006468//protein phosphorylation	GO:0005524//ATP binding;GO:0004674//protein serine/threonine kinase activity	GO:0005737//cytoplasm;GO:0005634//nucleus
Afa-miR167c	Unigene27056_All	37	2.5278	15	1.1254	42	2.8113	7	0.5176	--	--	0	0	0
Afa-miR167c	Unigene14331_All	3840	77.1227	1212	26.7332	6349	124.933	1149	24.9784	sp|Q7X7H9|SK3_ORYSJ	Shikimate kinase 3, chloroplastic OS=Oryza sativa subsp. japonica GN=SK3 PE=1 SV=2	GO:0009423//chorismate biosynthetic process;GO:0016310//phosphorylation;GO:0019632//shikimate metabolic process;GO:0009073//aromatic amino acid family biosynthetic process	GO:0004765//shikimate kinase activity;GO:0046872//metal ion binding;GO:0005524//ATP binding	GO:0005739//mitochondrion;GO:0016023//cytoplasmic membrane-bounded vesicle;GO:0009507//chloroplast
Afa-miR167c	Unigene29286_All	263	13.0436	468	25.4908	443	21.5261	354	19.0037	--	--	0	0	0
Afa-miR167c	CL3331.Contig3_All	165	6.0886	147	5.9573	164	5.9292	73	2.9157	--	--	0	0	0
Afa-miR167c	CL6550.Contig1_All	525	6.6204	571	7.9078	659	8.142	460	6.2788	sp|Q3E7I5|FRS12_ARATH	Protein FAR1-RELATED SEQUENCE 12 OS=Arabidopsis thaliana GN=FRS12 PE=2 SV=1	0	0	0
Afa-miR167c	Unigene24535_All	645	20.8796	90	3.1996	591	18.7444	6	0.2102	--	--	0	0	0
Afa-miR167c	Unigene50438_All	1	0.1644	2	0.361	0	0	9	1.6011	--	--	0	0	0
Afa-miR167c	Unigene17756_All	81	6.1377	62	5.1595	83	6.1619	67	5.4952	--	--	0	0	0
Afa-miR167c	CL3331.Contig2_All	69	4.2071	130	8.7051	44	2.6285	33	2.1779	--	--	0	0	0
Afa-miR167c	CL9073.Contig2_All	458	8.3328	96	1.9182	518	9.2337	17	0.3348	sp|Q42962|PGKY_TOBAC	Phosphoglycerate kinase, cytosolic OS=Nicotiana tabacum PE=2 SV=1	0	0	0
Afa-miR167c	Unigene45572_All	23	2.0701	14	1.3839	10	0.8818	5	0.4871	--	--	0	0	0
Afa-miR168	CL4158.Contig5_All	12	0.4046	14	0.5184	28	0.925	5	0.1825	--	--	0	0	0
Afa-miR168	CL7159.Contig2_All	16	0.2345	24	0.3864	31	0.4452	24	0.3808	sp|Q6EU14|AGO1A_ORYSJ	Protein argonaute 1A OS=Oryza sativa subsp. japonica GN=AGO1A PE=2 SV=1	GO:0065008;GO:0045087//innate immune response;GO:0044767;GO:0035194//posttranscriptional gene silencing by RNA;GO:0048513//organ development;GO:0044237//cellular metabolic process	GO:0003723//RNA binding	GO:0005737//cytoplasm
Afa-miR168	Unigene12363_All	4	0.0233	0	0	0	0	0	0	sp|Q6YVY0|ARFG_ORYSJ	Auxin response factor 7 OS=Oryza sativa subsp. japonica GN=ARF7 PE=2 SV=1	GO:0006355//regulation of transcription, DNA-dependent;GO:0010150//leaf senescence;GO:0009734//auxin mediated signaling pathway	GO:0003677//DNA binding;GO:0046983//protein dimerization activity	GO:0005634//nucleus
Afa-miR168	Unigene35860_All	0	0	0	0	0	0	0	0	--	--	0	0	0
Afa-miR168	CL4158.Contig9_All	16	1.6011	7	0.7693	36	3.5295	10	1.0831	--	--	0	0	0
Afa-miR168	CL4658.Contig1_All	14	0.537	5	0.2106	16	0.6013	5	0.2076	--	--	0	0	0
Afa-miR168	CL2683.Contig1_All	2	0.0114	0	0	4	0.0224	2	0.0124	sp|Q6YVY0|ARFG_ORYSJ	Auxin response factor 7 OS=Oryza sativa subsp. japonica GN=ARF7 PE=2 SV=1	GO:0006355//regulation of transcription, DNA-dependent;GO:0010150//leaf senescence;GO:0009734//auxin mediated signaling pathway	GO:0003677//DNA binding;GO:0046983//protein dimerization activity	GO:0005634//nucleus
Afa-miR168	CL7159.Contig1_All	0	0	90	1.3919	21	0.2897	106	1.6157	sp|Q6EU14|AGO1A_ORYSJ	Protein argonaute 1A OS=Oryza sativa subsp. japonica GN=AGO1A PE=2 SV=1	GO:0065008;GO:0045087//innate immune response;GO:0044767;GO:0035194//posttranscriptional gene silencing by RNA;GO:0048513//organ development;GO:0044237//cellular metabolic process	GO:0003723//RNA binding	GO:0005737//cytoplasm
Afa-miR168	CL8488.Contig1_All	1277	11.1316	531	5.0834	651	5.5599	807	7.6144	sp|Q7XSA2|AGO1B_ORYSJ	Protein argonaute 1B OS=Oryza sativa subsp. japonica GN=AGO1B PE=2 SV=3	GO:0006413//translational initiation;GO:0009850//auxin metabolic process;GO:0048830//adventitious root development;GO:0009616//virus induced gene silencing;GO:0009965//leaf morphogenesis;GO:0009733//response to auxin stimulus;GO:0010218//response to far red light;GO:0009793//embryo development ending in seed dormancy;GO:0035195//gene silencing by miRNA;GO:0016246//RNA interference	GO:0003743//translation initiation factor activity;GO:0035198//miRNA binding;GO:0004521//endoribonuclease activity;GO:0035197//siRNA binding	GO:0005829//cytosol;GO:0005634//nucleus
Afa-miR168	Unigene34659_All	97	0.8852	745	7.4669	647	5.7851	1077	10.6389	sp|Q7XSA2|AGO1B_ORYSJ	Protein argonaute 1B OS=Oryza sativa subsp. japonica GN=AGO1B PE=2 SV=3	GO:0006413//translational initiation;GO:0009850//auxin metabolic process;GO:0048830//adventitious root development;GO:0009616//virus induced gene silencing;GO:0009965//leaf morphogenesis;GO:0009733//response to auxin stimulus;GO:0010218//response to far red light;GO:0009793//embryo development ending in seed dormancy;GO:0035195//gene silencing by miRNA;GO:0016246//RNA interference	GO:0003743//translation initiation factor activity;GO:0035198//miRNA binding;GO:0004521//endoribonuclease activity;GO:0035197//siRNA binding	GO:0005829//cytosol;GO:0005634//nucleus
Afa-miR168	Unigene37668_All	17	2.629	50	8.492	105	15.9094	51	8.537	--	--	0	0	0
Afa-miR168	CL4658.Contig2_All	2549	24.5535	4455	47.1291	2999	28.3036	4463	46.5334	sp|A6MMQ1|YCF2_DIOEL	Protein ycf2 OS=Dioscorea elephantipes GN=ycf2-A PE=3 SV=1	0	0	0
Afa-miR171a	Unigene5200_All	57	3.8401	70	5.1793	65	4.2905	19	1.3855	--	--	0	0	0
Afa-miR171a	Unigene5114_All	113	9.2417	9	0.8084	102	8.1732	16	1.4164	sp|Q9LK03|PERK2_ARATH	Proline-rich receptor-like protein kinase PERK2 OS=Arabidopsis thaliana GN=PERK2 PE=2 SV=3	0	0	0
Afa-miR171a	CL7138.Contig1_All	336	9.9318	429	13.9266	401	11.6133	443	14.1738	--	--	0	0	0
Afa-miR171a	Unigene38244_All	78	2.8908	52	2.1165	181	6.5724	4	0.1605	--	--	0	0	0
Afa-miR171a	CL7695.Contig4_All	41	0.6543	69	1.2093	57	0.8912	69	1.1918	--	--	0	0	0
Afa-miR171a	CL2411.Contig2_All	8174	174.466	3458	81.0586	10377	217.005	3363	77.6956	sp|O81316|SCL6_ARATH	Scarecrow-like protein 6 OS=Arabidopsis thaliana GN=SCL6 PE=1 SV=1	0	0	0
Afa-miR171a	CL5306.Contig1_All	0	0	0	0	0	0	0	0	sp|Q3E7K8|UBQ12_ARATH	Polyubiquitin 12 OS=Arabidopsis thaliana GN=UBQ12 PE=3 SV=1	0	0	0
Afa-miR171a	CL8343.Contig7_All	10	0.357	10	0.3921	14	0.4897	0	0	--	--	0	0	0
Afa-miR171a	CL8343.Contig1_All	82	3.5998	48	2.3142	136	5.8496	5	0.2376	--	--	0	0	0
Afa-miR171a	Unigene20601_All	0	0	0	0	12	0.1795	4	0.0661	--	--	0	0	0
Afa-miR171a	CL5306.Contig4_All	0	0	0	0	0	0	0	0	sp|Q3E7K8|UBQ12_ARATH	Polyubiquitin 12 OS=Arabidopsis thaliana GN=UBQ12 PE=3 SV=1	0	0	0
Afa-miR171a	CL5306.Contig3_All	0	0	0	0	0	0	0	0	sp|Q3E7K8|UBQ12_ARATH	Polyubiquitin 12 OS=Arabidopsis thaliana GN=UBQ12 PE=3 SV=1	0	0	0
Afa-miR171a	CL8343.Contig2_All	34	1.0622	46	1.5783	44	1.3468	6	0.2029	--	--	0	0	GO:0009507//chloroplast
Afa-miR171a	CL5306.Contig2_All	27	0.2819	158	1.8115	65	0.6648	225	2.5425	sp|Q3E7K8|UBQ12_ARATH	Polyubiquitin 12 OS=Arabidopsis thaliana GN=UBQ12 PE=3 SV=1	0	0	0
Afa-miR171a	CL7138.Contig2_All	82	3.016	51	2.0601	85	3.0631	70	2.7869	--	--	0	0	0
Afa-miR171a	CL5306.Contig5_All	180	2.2383	310	4.2336	246	2.9971	465	6.2589	sp|Q3E7K8|UBQ12_ARATH	Polyubiquitin 12 OS=Arabidopsis thaliana GN=UBQ12 PE=3 SV=1	0	0	0
Afa-miR171a	CL8343.Contig6_All	0	0	0	0	0	0	0	0	--	--	0	0	0
Afa-miR171a	CL8343.Contig3_All	189	2.6549	70	1.0799	257	3.5371	5	0.076	--	--	0	0	0
Afa-miR171a	CL2411.Contig1_All	2800	145.885	1638	93.7266	3721	189.947	1479	83.409	sp|O81316|SCL6_ARATH	Scarecrow-like protein 6 OS=Arabidopsis thaliana GN=SCL6 PE=1 SV=1	GO:0006351//transcription, DNA-dependent	0	0
Afa-miR171b	Unigene5200_All	57	3.8401	70	5.1793	65	4.2905	19	1.3855	--	--	0	0	0
Afa-miR171b	CL8343.Contig1_All	82	3.5998	48	2.3142	136	5.8496	5	0.2376	--	--	0	0	0
Afa-miR171b	CL8343.Contig2_All	34	1.0622	46	1.5783	44	1.3468	6	0.2029	--	--	0	0	GO:0009507//chloroplast
Afa-miR171b	CL7259.Contig2_All	168	6.3863	207	8.6419	204	7.5979	322	13.2492	sp|Q10SX6|ACR22_ORYSJ	Arsenate reductase 2.2 OS=Oryza sativa subsp. japonica GN=ACR2.2 PE=1 SV=1	GO:0016311//dephosphorylation	GO:0016791//phosphatase activity;GO:0008794//arsenate reductase (glutaredoxin) activity	GO:0005739//mitochondrion
Afa-miR171b	CL2411.Contig1_All	2800	145.885	1638	93.7266	3721	189.947	1479	83.409	sp|O81316|SCL6_ARATH	Scarecrow-like protein 6 OS=Arabidopsis thaliana GN=SCL6 PE=1 SV=1	GO:0006351//transcription, DNA-dependent	0	0
Afa-miR171b	CL7259.Contig1_All	413	17.8542	509	24.166	528	22.3638	653	30.556	sp|Q10SX6|ACR22_ORYSJ	Arsenate reductase 2.2 OS=Oryza sativa subsp. japonica GN=ACR2.2 PE=1 SV=1	GO:0006468//protein phosphorylation;GO:0046685//response to arsenic-containing substance;GO:0035335//peptidyl-tyrosine dephosphorylation;GO:0055114//oxidation-reduction process	GO:0004725//protein tyrosine phosphatase activity;GO:0008794//arsenate reductase (glutaredoxin) activity	GO:0009507//chloroplast;GO:0005739//mitochondrion
Afa-miR171b	CL8343.Contig6_All	0	0	0	0	0	0	0	0	--	--	0	0	0
Afa-miR171b	CL8343.Contig7_All	10	0.357	10	0.3921	14	0.4897	0	0	--	--	0	0	0
Afa-miR171b	Unigene20601_All	0	0	0	0	12	0.1795	4	0.0661	--	--	0	0	0
Afa-miR171b	CL2411.Contig2_All	8174	174.466	3458	81.0586	10377	217.005	3363	77.6956	sp|O81316|SCL6_ARATH	Scarecrow-like protein 6 OS=Arabidopsis thaliana GN=SCL6 PE=1 SV=1	0	0	0
Afa-miR171b	Unigene5114_All	113	9.2417	9	0.8084	102	8.1732	16	1.4164	sp|Q9LK03|PERK2_ARATH	Proline-rich receptor-like protein kinase PERK2 OS=Arabidopsis thaliana GN=PERK2 PE=2 SV=3	0	0	0
Afa-miR171b	CL8343.Contig3_All	189	2.6549	70	1.0799	257	3.5371	5	0.076	--	--	0	0	0
Afa-miR171b	Unigene13222_All	1929	60.8805	799	27.6943	1813	56.0616	866	29.584	sp|Q9SKI2|VPS2A_ARATH	Vacuolar protein sorting-associated protein 2 homolog 1 OS=Arabidopsis thaliana GN=VPS2.1 PE=1 SV=2	GO:0006623//protein targeting to vacuole;GO:0010286//heat acclimation;GO:0040007//growth;GO:0006944//cellular membrane fusion;GO:0048193//Golgi vesicle transport;GO:0000578//embryonic axis specification;GO:0009793//embryo development ending in seed dormancy;GO:0032509//endosome transport via multivesicular body sorting pathway	0	GO:0009507//chloroplast
Afa-miR171c	Unigene5200_All	57	3.8401	70	5.1793	65	4.2905	19	1.3855	--	--	0	0	0
Afa-miR171c	Unigene5114_All	113	9.2417	9	0.8084	102	8.1732	16	1.4164	sp|Q9LK03|PERK2_ARATH	Proline-rich receptor-like protein kinase PERK2 OS=Arabidopsis thaliana GN=PERK2 PE=2 SV=3	0	0	0
Afa-miR171c	CL2411.Contig2_All	8174	174.466	3458	81.0586	10377	217.005	3363	77.6956	sp|O81316|SCL6_ARATH	Scarecrow-like protein 6 OS=Arabidopsis thaliana GN=SCL6 PE=1 SV=1	0	0	0
Afa-miR171c	CL8343.Contig7_All	10	0.357	10	0.3921	14	0.4897	0	0	--	--	0	0	0
Afa-miR171c	Unigene20601_All	0	0	0	0	12	0.1795	4	0.0661	--	--	0	0	0
Afa-miR171c	CL2411.Contig1_All	2800	145.885	1638	93.7266	3721	189.947	1479	83.409	sp|O81316|SCL6_ARATH	Scarecrow-like protein 6 OS=Arabidopsis thaliana GN=SCL6 PE=1 SV=1	GO:0006351//transcription, DNA-dependent	0	0
Afa-miR171c	CL8343.Contig1_All	82	3.5998	48	2.3142	136	5.8496	5	0.2376	--	--	0	0	0
Afa-miR171c	CL8343.Contig2_All	34	1.0622	46	1.5783	44	1.3468	6	0.2029	--	--	0	0	GO:0009507//chloroplast
Afa-miR171c	CL8343.Contig6_All	0	0	0	0	0	0	0	0	--	--	0	0	0
Afa-miR171c	CL8343.Contig3_All	189	2.6549	70	1.0799	257	3.5371	5	0.076	--	--	0	0	0
Afa-miR171c	Unigene38069_All	840	26.3156	732	25.1851	655	20.1047	671	22.7536	sp|P0DH91|ARF2B_ARATH	ADP-ribosylation factor 2-B OS=Arabidopsis thaliana GN=ARF2-B PE=2 SV=1	GO:0007264//small GTPase mediated signal transduction	GO:0005525//GTP binding	GO:0005622//intracellular
Afa-miR171c	CL7396.Contig1_All	76	3.0384	20	0.8781	71	2.7811	23	0.9953	sp|Q9FPQ6|GP1_CHLRE	Vegetative cell wall protein gp1 OS=Chlamydomonas reinhardtii GN=GP1 PE=2 SV=1	0	0	0
Afa-miR171d	CL8343.Contig1_All	82	3.5998	48	2.3142	136	5.8496	5	0.2376	--	--	0	0	0
Afa-miR171d	CL8343.Contig6_All	0	0	0	0	0	0	0	0	--	--	0	0	0
Afa-miR171d	CL8343.Contig3_All	189	2.6549	70	1.0799	257	3.5371	5	0.076	--	--	0	0	0
Afa-miR171d	CL8343.Contig7_All	10	0.357	10	0.3921	14	0.4897	0	0	--	--	0	0	0
Afa-miR171d	Unigene5200_All	57	3.8401	70	5.1793	65	4.2905	19	1.3855	--	--	0	0	0
Afa-miR171d	Unigene20601_All	0	0	0	0	12	0.1795	4	0.0661	--	--	0	0	0
Afa-miR171d	CL7594.Contig1_All	4	0.1118	18	0.5526	0	0	20	0.6052	--	--	GO:0009737//response to abscisic acid stimulus;GO:0009414//response to water deprivation;GO:0009409//response to cold;GO:0042538//hyperosmotic salinity response	GO:0047372//acylglycerol lipase activity	GO:0005737//cytoplasm
Afa-miR171d	CL2411.Contig2_All	8174	174.466	3458	81.0586	10377	217.005	3363	77.6956	sp|O81316|SCL6_ARATH	Scarecrow-like protein 6 OS=Arabidopsis thaliana GN=SCL6 PE=1 SV=1	0	0	0
Afa-miR171d	CL7594.Contig2_All	14	0.371	38	1.1058	2	0.0519	19	0.5449	--	--	GO:0009737//response to abscisic acid stimulus;GO:0009414//response to water deprivation;GO:0009409//response to cold;GO:0042538//hyperosmotic salinity response	GO:0016787//hydrolase activity	GO:0005737//cytoplasm
Afa-miR171d	CL7594.Contig4_All	8	0.2157	50	1.4804	0	0	84	2.4512	--	--	GO:0009737//response to abscisic acid stimulus;GO:0009414//response to water deprivation;GO:0009409//response to cold;GO:0042538//hyperosmotic salinity response	GO:0016787//hydrolase activity	GO:0005737//cytoplasm
Afa-miR171d	CL2411.Contig1_All	2800	145.885	1638	93.7266	3721	189.947	1479	83.409	sp|O81316|SCL6_ARATH	Scarecrow-like protein 6 OS=Arabidopsis thaliana GN=SCL6 PE=1 SV=1	GO:0006351//transcription, DNA-dependent	0	0
Afa-miR171d	Unigene46511_All	9	1.4242	3	0.5214	5	0.7752	0	0	--	--	0	0	0
Afa-miR171d	CL7594.Contig3_All	16	0.3567	74	1.8119	4	0.0874	59	1.4238	--	--	GO:0009737//response to abscisic acid stimulus;GO:0009414//response to water deprivation;GO:0009409//response to cold;GO:0042538//hyperosmotic salinity response	GO:0047372//acylglycerol lipase activity	GO:0005737//cytoplasm
Afa-miR171d	Unigene5114_All	113	9.2417	9	0.8084	102	8.1732	16	1.4164	sp|Q9LK03|PERK2_ARATH	Proline-rich receptor-like protein kinase PERK2 OS=Arabidopsis thaliana GN=PERK2 PE=2 SV=3	0	0	0
Afa-miR171d	CL8343.Contig2_All	34	1.0622	46	1.5783	44	1.3468	6	0.2029	--	--	0	0	GO:0009507//chloroplast
Afa-miR171e	CL8343.Contig1_All	82	3.5998	48	2.3142	136	5.8496	5	0.2376	--	--	0	0	0
Afa-miR171e	Unigene5200_All	57	3.8401	70	5.1793	65	4.2905	19	1.3855	--	--	0	0	0
Afa-miR171e	CL8343.Contig3_All	189	2.6549	70	1.0799	257	3.5371	5	0.076	--	--	0	0	0
Afa-miR171e	Unigene20601_All	0	0	0	0	12	0.1795	4	0.0661	--	--	0	0	0
Afa-miR171e	CL8343.Contig7_All	10	0.357	10	0.3921	14	0.4897	0	0	--	--	0	0	0
Afa-miR171e	CL8343.Contig6_All	0	0	0	0	0	0	0	0	--	--	0	0	0
Afa-miR171e	CL8343.Contig2_All	34	1.0622	46	1.5783	44	1.3468	6	0.2029	--	--	0	0	GO:0009507//chloroplast
Afa-miR171e	Unigene5114_All	113	9.2417	9	0.8084	102	8.1732	16	1.4164	sp|Q9LK03|PERK2_ARATH	Proline-rich receptor-like protein kinase PERK2 OS=Arabidopsis thaliana GN=PERK2 PE=2 SV=3	0	0	0
Afa-miR171e	Unigene37949_All	20	1.3528	20	1.4857	34	2.2532	25	1.8303	--	--	0	0	0
Afa-miR171e	CL2411.Contig1_All	2800	145.885	1638	93.7266	3721	189.947	1479	83.409	sp|O81316|SCL6_ARATH	Scarecrow-like protein 6 OS=Arabidopsis thaliana GN=SCL6 PE=1 SV=1	GO:0006351//transcription, DNA-dependent	0	0
Afa-miR171e	CL2411.Contig2_All	8174	174.466	3458	81.0586	10377	217.005	3363	77.6956	sp|O81316|SCL6_ARATH	Scarecrow-like protein 6 OS=Arabidopsis thaliana GN=SCL6 PE=1 SV=1	0	0	0
Afa-miR171e	Unigene8645_All	1534	17.1622	2203	27.0683	2238	24.5318	2603	31.5222	sp|Q9LE59|GAUT1_ARATH	Polygalacturonate 4-alpha-galacturonosyltransferase OS=Arabidopsis thaliana GN=GAUT1 PE=1 SV=1	GO:0010075//regulation of meristem growth;GO:0010289//homogalacturonan biosynthetic process	GO:0047262//polygalacturonate 4-alpha-galacturonosyltransferase activity	GO:0005768//endosome;GO:0005802//trans-Golgi network;GO:0005794//Golgi apparatus
Afa-miR171e	Unigene39663_All	33	1.1611	231	8.9258	116	3.9987	254	9.6731	sp|Q9LE59|GAUT1_ARATH	Polygalacturonate 4-alpha-galacturonosyltransferase OS=Arabidopsis thaliana GN=GAUT1 PE=1 SV=1	GO:0010075//regulation of meristem growth;GO:0010289//homogalacturonan biosynthetic process	GO:0047262//polygalacturonate 4-alpha-galacturonosyltransferase activity	GO:0005768//endosome;GO:0005802//trans-Golgi network;GO:0005794//Golgi apparatus
Afa-miR172a	Unigene6142_All	294	13.8925	59	3.0618	647	29.9542	31	1.5856	--	--	0	0	0
Afa-miR172a	Unigene24383_All	67	2.5526	105	4.3934	865	32.2887	237	9.7736	--	--	0	0	0
Afa-miR172a	CL5063.Contig2_All	3	0.0341	14	0.1746	13	0.1446	9	0.1106	--	--	0	0	0
Afa-miR172a	Unigene20397_All	0	0	6	0.0441	4	0.0263	18	0.1305	sp|Q6A332|ALY3_ARATH	Protein ALWAYS EARLY 3 OS=Arabidopsis thaliana GN=ALY3 PE=1 SV=1	0	GO:0005488//binding	0
Afa-miR172a	Unigene36456_All	26	0.4624	66	1.2891	6	0.1045	28	0.539	sp|Q9SK03|RAP27_ARATH	Ethylene-responsive transcription factor RAP2-7 OS=Arabidopsis thaliana GN=RAP2-7 PE=2 SV=2	0	0	0
Afa-miR172a	Unigene20394_All	115	3.9441	29	1.0923	60	2.0162	7	0.2599	--	--	0	0	0
Afa-miR172a	CL5063.Contig3_All	952	7.0046	1147	9.2685	2236	16.1191	1909	15.2036	sp|Q9SN46|LRX5_ARATH	Leucine-rich repeat extensin-like protein 5 OS=Arabidopsis thaliana GN=LRX5 PE=2 SV=2	0	0	0
Afa-miR172a	CL4093.Contig6_All	0	0	0	0	0	0	0	0	sp|P47927|AP2_ARATH	Floral homeotic protein APETALA 2 OS=Arabidopsis thaliana GN=AP2 PE=1 SV=1	0	0	0
Afa-miR172a	CL4093.Contig7_All	26	0.6905	72	2.1001	44	1.145	38	1.0924	sp|P47927|AP2_ARATH	Floral homeotic protein APETALA 2 OS=Arabidopsis thaliana GN=AP2 PE=1 SV=1	GO:0048316//seed development;GO:0006355//regulation of transcription, DNA-dependent;GO:0010073//meristem maintenance;GO:0010093//specification of floral organ identity	GO:0003677//DNA binding;GO:0003700//sequence-specific DNA binding transcription factor activity	GO:0005634//nucleus
Afa-miR172a	Unigene36455_All	32	0.5563	38	0.7255	4	0.0681	18	0.3387	sp|Q9SK03|RAP27_ARATH	Ethylene-responsive transcription factor RAP2-7 OS=Arabidopsis thaliana GN=RAP2-7 PE=2 SV=2	0	0	0
Afa-miR172a	CL1523.Contig5_All	59	1.4577	57	1.5467	11	0.2663	2	0.0535	sp|P47927|AP2_ARATH	Floral homeotic protein APETALA 2 OS=Arabidopsis thaliana GN=AP2 PE=1 SV=1	GO:0048731;GO:0006351//transcription, DNA-dependent	GO:0016491//oxidoreductase activity	0
Afa-miR172a	Unigene15057_All	21	1.031	27	1.4558	16	0.7696	13	0.6908	--	--	0	0	0
Afa-miR172a	Unigene20395_All	3	0.0821	0	0	1	0.0268	0	0	sp|P47927|AP2_ARATH	Floral homeotic protein APETALA 2 OS=Arabidopsis thaliana GN=AP2 PE=1 SV=1	GO:0009887//organ morphogenesis;GO:0050793//regulation of developmental process;GO:0010073//meristem maintenance;GO:0050794//regulation of cellular process;GO:0006351//transcription, DNA-dependent	0	0
Afa-miR172a	CL4093.Contig4_All	810	11.0764	416	6.2475	719	9.6331	483	7.1492	sp|P47927|AP2_ARATH	Floral homeotic protein APETALA 2 OS=Arabidopsis thaliana GN=AP2 PE=1 SV=1	GO:0048316//seed development;GO:0006355//regulation of transcription, DNA-dependent;GO:0010073//meristem maintenance;GO:0010093//specification of floral organ identity	GO:0003677//DNA binding;GO:0003700//sequence-specific DNA binding transcription factor activity	GO:0005634//nucleus
Afa-miR172a	CL1523.Contig1_All	0	0	0	0	0	0	0	0	sp|P47927|AP2_ARATH	Floral homeotic protein APETALA 2 OS=Arabidopsis thaliana GN=AP2 PE=1 SV=1	GO:0048506;GO:0010022//meristem determinacy;GO:0006355//regulation of transcription, DNA-dependent;GO:0010077//maintenance of inflorescence meristem identity;GO:0010092//specification of organ identity	GO:0016491//oxidoreductase activity;GO:0003700//sequence-specific DNA binding transcription factor activity	GO:0005634//nucleus
Afa-miR172a	Unigene36454_All	16	0.2613	24	0.4305	28	0.4481	16	0.2829	sp|P47927|AP2_ARATH	Floral homeotic protein APETALA 2 OS=Arabidopsis thaliana GN=AP2 PE=1 SV=1	0	0	0
Afa-miR172a	CL4093.Contig1_All	883	6.018	2065	15.4564	1381	9.2216	3347	24.691	sp|A2YQ56|LONM_ORYSI	Lon protease homolog, mitochondrial OS=Oryza sativa subsp. indica GN=OsI_27415 PE=2 SV=1	GO:0006515//misfolded or incompletely synthesized protein catabolic process	GO:0004176//ATP-dependent peptidase activity;GO:0003677//DNA binding;GO:0005524//ATP binding;GO:0004252//serine-type endopeptidase activity	GO:0005829//cytosol;GO:0005759//mitochondrial matrix;GO:0009507//chloroplast
Afa-miR172a	Unigene29718_All	126	9.8097	160	13.6805	103	7.8567	92	7.7529	sp|Q9SK03|RAP27_ARATH	Ethylene-responsive transcription factor RAP2-7 OS=Arabidopsis thaliana GN=RAP2-7 PE=2 SV=2	GO:0048506;GO:0010022//meristem determinacy;GO:0006355//regulation of transcription, DNA-dependent;GO:0010077//maintenance of inflorescence meristem identity;GO:0010092//specification of organ identity	GO:0003700//sequence-specific DNA binding transcription factor activity	GO:0005634//nucleus
Afa-miR172a	CL1234.Contig1_All	107	0.7239	274	2.0358	149	0.9876	255	1.8673	sp|Q9FMA3|PEX5_ARATH	Peroxisome biogenesis protein 5 OS=Arabidopsis thaliana GN=PEX5 PE=1 SV=1	GO:0016558//protein import into peroxisome matrix;GO:0006891//intra-Golgi vesicle-mediated transport;GO:0006869//lipid transport;GO:0009733//response to auxin stimulus;GO:0006635//fatty acid beta-oxidation;GO:0010351//lithium ion transport	GO:0005052//peroxisome matrix targeting signal-1 binding;GO:0005515//protein binding	GO:0005829//cytosol;GO:0005778//peroxisomal membrane;GO:0005634//nucleus
Afa-miR172a	Unigene31121_All	29	2.1637	7	0.5736	44	3.2164	18	1.4537	--	--	0	0	0
Afa-miR172a	CL5876.Contig3_All	60	1.4147	6	0.1554	38	0.8778	4	0.1021	sp|Q3HRN8|CNBL9_ORYSJ	Calcineurin B-like protein 9 OS=Oryza sativa subsp. japonica GN=CBL9 PE=2 SV=2	0	GO:0005509//calcium ion binding	0
Afa-miR172a	Unigene41_All	0	0	0	0	0	0	0	0	sp|Q9FYG2|CMTA4_ARATH	Calmodulin-binding transcription activator 4 OS=Arabidopsis thaliana GN=CMTA4 PE=1 SV=1	0	0	0
Afa-miR172a	CL4093.Contig3_All	6	0.1355	3	0.0744	4	0.0885	0	0	sp|P47927|AP2_ARATH	Floral homeotic protein APETALA 2 OS=Arabidopsis thaliana GN=AP2 PE=1 SV=1	GO:0048316//seed development;GO:0006355//regulation of transcription, DNA-dependent;GO:0010073//meristem maintenance;GO:0048481//ovule development;GO:0019953//sexual reproduction;GO:0030154//cell differentiation;GO:0010093//specification of floral organ identity	GO:0003677//DNA binding;GO:0003700//sequence-specific DNA binding transcription factor activity	GO:0005634//nucleus
Afa-miR172a	CL1468.Contig2_All	0	0	0	0	0	0	0	0	sp|Q9LX33|FNTA_ARATH	Protein farnesyltransferase/geranylgeranyltransferase type-1 subunit alpha OS=Arabidopsis thaliana GN=FTA PE=1 SV=2	0	0	0
Afa-miR172a	Unigene40125_All	6	0.0647	11	0.1303	40	0.4228	6	0.0701	sp|Q9FYG2|CMTA4_ARATH	Calmodulin-binding transcription activator 4 OS=Arabidopsis thaliana GN=CMTA4 PE=1 SV=1	0	0	GO:0005829//cytosol
Afa-miR172a	CL4093.Contig5_All	0	0	0	0	0	0	0	0	sp|P47927|AP2_ARATH	Floral homeotic protein APETALA 2 OS=Arabidopsis thaliana GN=AP2 PE=1 SV=1	0	0	0
Afa-miR172a	Unigene33627_All	4403	73.3956	5334	97.65	5050	82.4773	7124	128.54	--	--	GO:0006351//transcription, DNA-dependent;GO:0009742//brassinosteroid mediated signaling pathway	GO:0003677//DNA binding	GO:0005634//nucleus
Afa-miR172a	Unigene34477_All	17	2.0956	12	1.6246	14	1.6909	7	0.934	--	--	0	0	0
Afa-miR172a	Unigene24528_All	0	0	0	0	0	0	0	0	sp|P54928|IMP3_SOLLC	Inositol monophosphatase 3 OS=Solanum lycopersicum GN=IMP3 PE=2 SV=1	0	GO:0004386//helicase activity;GO:0003677//DNA binding;GO:0005524//ATP binding	GO:0005634//nucleus
Afa-miR172a	Unigene6838_All	49	1.7348	37	1.4386	34	1.1793	33	1.2646	sp|Q9LXV3|DIT1_ARATH	Dicarboxylate transporter 1, chloroplastic OS=Arabidopsis thaliana GN=DIT1 PE=1 SV=1	GO:0009624//response to nematode;GO:0055085//transmembrane transport;GO:0006814//sodium ion transport	GO:0005215//transporter activity	GO:0009941//chloroplast envelope;GO:0016020//membrane;GO:0005739//mitochondrion
Afa-miR172a	CL1523.Contig7_All	18	0.4238	35	0.905	26	0.5998	6	0.1529	sp|Q9SK03|RAP27_ARATH	Ethylene-responsive transcription factor RAP2-7 OS=Arabidopsis thaliana GN=RAP2-7 PE=2 SV=2	GO:0008152//metabolic process	0	0
Afa-miR172a	Unigene51037_All	0	0	0	0	0	0	0	0	sp|Q9FYG2|CMTA4_ARATH	Calmodulin-binding transcription activator 4 OS=Arabidopsis thaliana GN=CMTA4 PE=1 SV=1	0	0	GO:0044424//intracellular part
Afa-miR172a	Unigene18415_All	31	0.5643	120	2.399	208	3.7097	62	1.2216	sp|Q8GYD9|SDE3_ARATH	Probable RNA helicase SDE3 OS=Arabidopsis thaliana GN=SDE3 PE=1 SV=1	0	GO:0004386//helicase activity;GO:0003677//DNA binding;GO:0005524//ATP binding	GO:0005634//nucleus
Afa-miR172a	CL132.Contig2_All	0	0	0	0	0	0	0	0	sp|P54928|IMP3_SOLLC	Inositol monophosphatase 3 OS=Solanum lycopersicum GN=IMP3 PE=2 SV=1	0	GO:0004386//helicase activity;GO:0003677//DNA binding;GO:0005524//ATP binding	GO:0005634//nucleus
Afa-miR172a	CL1234.Contig2_All	59	0.3895	340	2.4654	93	0.6016	161	1.1506	sp|Q9FMA3|PEX5_ARATH	Peroxisome biogenesis protein 5 OS=Arabidopsis thaliana GN=PEX5 PE=1 SV=1	GO:0016558//protein import into peroxisome matrix;GO:0006891//intra-Golgi vesicle-mediated transport;GO:0006869//lipid transport;GO:0009733//response to auxin stimulus;GO:0006635//fatty acid beta-oxidation;GO:0010351//lithium ion transport	GO:0005052//peroxisome matrix targeting signal-1 binding;GO:0005515//protein binding	GO:0005829//cytosol;GO:0005778//peroxisomal membrane;GO:0005634//nucleus
Afa-miR172a	CL5876.Contig2_All	209	4.983	128	3.3516	151	3.5273	29	0.7484	sp|Q3HRN8|CNBL9_ORYSJ	Calcineurin B-like protein 9 OS=Oryza sativa subsp. japonica GN=CBL9 PE=2 SV=2	0	GO:0005509//calcium ion binding	0
Afa-miR172a	Unigene46_All	0	0	0	0	0	0	0	0	sp|Q9FYG2|CMTA4_ARATH	Calmodulin-binding transcription activator 4 OS=Arabidopsis thaliana GN=CMTA4 PE=1 SV=1	0	0	GO:0044424//intracellular part
Afa-miR172a	CL4093.Contig2_All	0	0	0	0	0	0	0	0	sp|P47927|AP2_ARATH	Floral homeotic protein APETALA 2 OS=Arabidopsis thaliana GN=AP2 PE=1 SV=1	GO:0048316//seed development;GO:0055114//oxidation-reduction process;GO:0006355//regulation of transcription, DNA-dependent;GO:0010073//meristem maintenance;GO:0048481//ovule development;GO:0019953//sexual reproduction;GO:0030154//cell differentiation;GO:0010093//specification of floral organ identity	GO:0003677//DNA binding;GO:0003700//sequence-specific DNA binding transcription factor activity;GO:0032440//2-alkenal reductase [NAD(P)] activity	GO:0005634//nucleus
Afa-miR172a	Unigene33862_All	11	0.1084	22	0.2382	16	0.1545	10	0.1067	sp|Q9FYG2|CMTA4_ARATH	Calmodulin-binding transcription activator 4 OS=Arabidopsis thaliana GN=CMTA4 PE=1 SV=1	0	0	GO:0005829//cytosol
Afa-miR172a	CL1468.Contig1_All	0	0	0	0	0	0	0	0	sp|Q9LX33|FNTA_ARATH	Protein farnesyltransferase/geranylgeranyltransferase type-1 subunit alpha OS=Arabidopsis thaliana GN=FTA PE=1 SV=2	0	0	0
Afa-miR172a	CL5971.Contig2_All	58	0.8288	108	1.6948	121	1.694	144	2.2272	sp|A2Y3Q5|HEMH_ORYSI	Ferrochelatase-2, chloroplastic OS=Oryza sativa subsp. indica GN=HEMH PE=2 SV=2	GO:0006783//heme biosynthetic process	GO:0004325//ferrochelatase activity	GO:0009507//chloroplast
Afa-miR172a	CL5876.Contig1_All	1750	41.5776	777	20.274	1384	32.2166	214	5.5034	sp|Q3HRN8|CNBL9_ORYSJ	Calcineurin B-like protein 9 OS=Oryza sativa subsp. japonica GN=CBL9 PE=2 SV=2	0	GO:0005509//calcium ion binding	0
Afa-miR172a	CL8029.Contig1_All	54	0.36	73	0.5345	71	0.4638	91	0.6567	sp|Q6A332|ALY3_ARATH	Protein ALWAYS EARLY 3 OS=Arabidopsis thaliana GN=ALY3 PE=1 SV=1	0	GO:0005488//binding	0
Afa-miR172a	CL4093.Contig8_All	0	0	0	0	0	0	0	0	sp|P47927|AP2_ARATH	Floral homeotic protein APETALA 2 OS=Arabidopsis thaliana GN=AP2 PE=1 SV=1	GO:0048316//seed development;GO:0006355//regulation of transcription, DNA-dependent;GO:0010073//meristem maintenance;GO:0010093//specification of floral organ identity	GO:0003677//DNA binding;GO:0003700//sequence-specific DNA binding transcription factor activity	GO:0005634//nucleus
Afa-miR172a	CL5971.Contig1_All	107	1.4673	182	2.741	257	3.453	285	4.2303	sp|A2Y3Q5|HEMH_ORYSI	Ferrochelatase-2, chloroplastic OS=Oryza sativa subsp. indica GN=HEMH PE=2 SV=2	GO:0006783//heme biosynthetic process	GO:0004325//ferrochelatase activity	GO:0009507//chloroplast
Afa-miR172a	CL7712.Contig1_All	13	1.3526	1	0.1143	14	1.4271	6	0.6757	sp|A3A2W2|CSPLO_ORYSJ	CASP-like protein Os02g0134500 OS=Oryza sativa subsp. japonica GN=Os02g0134500 PE=2 SV=2	0	0	0
Afa-miR172a	Unigene2472_All	0	0	9	1.1247	11	1.2263	21	2.5865	--	--	0	0	0
Afa-miR172a	CL1523.Contig8_All	0	0	0	0	0	0	0	0	sp|Q9SK03|RAP27_ARATH	Ethylene-responsive transcription factor RAP2-7 OS=Arabidopsis thaliana GN=RAP2-7 PE=2 SV=2	GO:0006351//transcription, DNA-dependent	0	0
Afa-miR172b	Unigene6142_All	294	13.8925	59	3.0618	647	29.9542	31	1.5856	--	--	0	0	0
Afa-miR172b	Unigene24383_All	67	2.5526	105	4.3934	865	32.2887	237	9.7736	--	--	0	0	0
Afa-miR172b	CL4093.Contig1_All	883	6.018	2065	15.4564	1381	9.2216	3347	24.691	sp|A2YQ56|LONM_ORYSI	Lon protease homolog, mitochondrial OS=Oryza sativa subsp. indica GN=OsI_27415 PE=2 SV=1	GO:0006515//misfolded or incompletely synthesized protein catabolic process	GO:0004176//ATP-dependent peptidase activity;GO:0003677//DNA binding;GO:0005524//ATP binding;GO:0004252//serine-type endopeptidase activity	GO:0005829//cytosol;GO:0005759//mitochondrial matrix;GO:0009507//chloroplast
Afa-miR172b	Unigene36455_All	32	0.5563	38	0.7255	4	0.0681	18	0.3387	sp|Q9SK03|RAP27_ARATH	Ethylene-responsive transcription factor RAP2-7 OS=Arabidopsis thaliana GN=RAP2-7 PE=2 SV=2	0	0	0
Afa-miR172b	Unigene20395_All	3	0.0821	0	0	1	0.0268	0	0	sp|P47927|AP2_ARATH	Floral homeotic protein APETALA 2 OS=Arabidopsis thaliana GN=AP2 PE=1 SV=1	GO:0009887//organ morphogenesis;GO:0050793//regulation of developmental process;GO:0010073//meristem maintenance;GO:0050794//regulation of cellular process;GO:0006351//transcription, DNA-dependent	0	0
Afa-miR172b	CL4019.Contig5_All	0	0	0	0	0	0	0	0	sp|P42731|PABP2_ARATH	Polyadenylate-binding protein 2 OS=Arabidopsis thaliana GN=PAB2 PE=1 SV=1	GO:0046686//response to cadmium ion;GO:0009651//response to salt stress	GO:0003723//RNA binding;GO:0000166//nucleotide binding	0
Afa-miR172b	CL4019.Contig9_All	1677	26.2687	1659	28.5397	1943	29.8194	2731	46.3042	sp|P42731|PABP2_ARATH	Polyadenylate-binding protein 2 OS=Arabidopsis thaliana GN=PAB2 PE=1 SV=1	GO:0046686//response to cadmium ion;GO:0009651//response to salt stress	GO:0003723//RNA binding;GO:0000166//nucleotide binding	0
Afa-miR172b	CL4019.Contig8_All	61	0.7336	323	4.2661	63	0.7423	374	4.8685	sp|P42731|PABP2_ARATH	Polyadenylate-binding protein 2 OS=Arabidopsis thaliana GN=PAB2 PE=1 SV=1	GO:0046686//response to cadmium ion	GO:0000166//nucleotide binding;GO:0003723//RNA binding	0
Afa-miR172b	CL4093.Contig7_All	26	0.6905	72	2.1001	44	1.145	38	1.0924	sp|P47927|AP2_ARATH	Floral homeotic protein APETALA 2 OS=Arabidopsis thaliana GN=AP2 PE=1 SV=1	GO:0048316//seed development;GO:0006355//regulation of transcription, DNA-dependent;GO:0010073//meristem maintenance;GO:0010093//specification of floral organ identity	GO:0003677//DNA binding;GO:0003700//sequence-specific DNA binding transcription factor activity	GO:0005634//nucleus
Afa-miR172b	CL4093.Contig4_All	810	11.0764	416	6.2475	719	9.6331	483	7.1492	sp|P47927|AP2_ARATH	Floral homeotic protein APETALA 2 OS=Arabidopsis thaliana GN=AP2 PE=1 SV=1	GO:0048316//seed development;GO:0006355//regulation of transcription, DNA-dependent;GO:0010073//meristem maintenance;GO:0010093//specification of floral organ identity	GO:0003677//DNA binding;GO:0003700//sequence-specific DNA binding transcription factor activity	GO:0005634//nucleus
Afa-miR172b	Unigene36456_All	26	0.4624	66	1.2891	6	0.1045	28	0.539	sp|Q9SK03|RAP27_ARATH	Ethylene-responsive transcription factor RAP2-7 OS=Arabidopsis thaliana GN=RAP2-7 PE=2 SV=2	0	0	0
Afa-miR172b	Unigene20394_All	115	3.9441	29	1.0923	60	2.0162	7	0.2599	--	--	0	0	0
Afa-miR172b	Unigene36454_All	16	0.2613	24	0.4305	28	0.4481	16	0.2829	sp|P47927|AP2_ARATH	Floral homeotic protein APETALA 2 OS=Arabidopsis thaliana GN=AP2 PE=1 SV=1	0	0	0
Afa-miR172b	Unigene20397_All	0	0	6	0.0441	4	0.0263	18	0.1305	sp|Q6A332|ALY3_ARATH	Protein ALWAYS EARLY 3 OS=Arabidopsis thaliana GN=ALY3 PE=1 SV=1	0	GO:0005488//binding	0
Afa-miR172b	CL4093.Contig6_All	0	0	0	0	0	0	0	0	sp|P47927|AP2_ARATH	Floral homeotic protein APETALA 2 OS=Arabidopsis thaliana GN=AP2 PE=1 SV=1	0	0	0
Afa-miR172b	CL4019.Contig4_All	6	0.055	12	0.1209	15	0.1348	2	0.0199	sp|P42731|PABP2_ARATH	Polyadenylate-binding protein 2 OS=Arabidopsis thaliana GN=PAB2 PE=1 SV=1	GO:0046686//response to cadmium ion;GO:0009651//response to salt stress	GO:0003723//RNA binding;GO:0000166//nucleotide binding	0
Afa-miR172b	Unigene15057_All	21	1.031	27	1.4558	16	0.7696	13	0.6908	--	--	0	0	0
Afa-miR172b	CL1523.Contig1_All	0	0	0	0	0	0	0	0	sp|P47927|AP2_ARATH	Floral homeotic protein APETALA 2 OS=Arabidopsis thaliana GN=AP2 PE=1 SV=1	GO:0048506;GO:0010022//meristem determinacy;GO:0006355//regulation of transcription, DNA-dependent;GO:0010077//maintenance of inflorescence meristem identity;GO:0010092//specification of organ identity	GO:0016491//oxidoreductase activity;GO:0003700//sequence-specific DNA binding transcription factor activity	GO:0005634//nucleus
Afa-miR172b	CL4019.Contig1_All	0	0	0	0	0	0	0	0	sp|P42731|PABP2_ARATH	Polyadenylate-binding protein 2 OS=Arabidopsis thaliana GN=PAB2 PE=1 SV=1	GO:0046686//response to cadmium ion;GO:0009651//response to salt stress	GO:0003723//RNA binding;GO:0000166//nucleotide binding	0
Afa-miR172b	CL4019.Contig12_All	6	0.06	2	0.022	2	0.0196	0	0	sp|P42731|PABP2_ARATH	Polyadenylate-binding protein 2 OS=Arabidopsis thaliana GN=PAB2 PE=1 SV=1	GO:0046686//response to cadmium ion;GO:0009651//response to salt stress	GO:0003723//RNA binding;GO:0000166//nucleotide binding	0
Afa-miR172b	CL1523.Contig5_All	59	1.4577	57	1.5467	11	0.2663	2	0.0535	sp|P47927|AP2_ARATH	Floral homeotic protein APETALA 2 OS=Arabidopsis thaliana GN=AP2 PE=1 SV=1	GO:0048731;GO:0006351//transcription, DNA-dependent	GO:0016491//oxidoreductase activity	0
Afa-miR172b	Unigene29718_All	126	9.8097	160	13.6805	103	7.8567	92	7.7529	sp|Q9SK03|RAP27_ARATH	Ethylene-responsive transcription factor RAP2-7 OS=Arabidopsis thaliana GN=RAP2-7 PE=2 SV=2	GO:0048506;GO:0010022//meristem determinacy;GO:0006355//regulation of transcription, DNA-dependent;GO:0010077//maintenance of inflorescence meristem identity;GO:0010092//specification of organ identity	GO:0003700//sequence-specific DNA binding transcription factor activity	GO:0005634//nucleus
Afa-miR172b	Unigene28965_All	226	3.9737	444	8.5736	327	5.6332	698	13.2841	sp|O64380|PABP3_ARATH	Polyadenylate-binding protein 3 OS=Arabidopsis thaliana GN=PAB3 PE=2 SV=1	GO:0006413//translational initiation;GO:0000289//nuclear-transcribed mRNA poly(A) tail shortening	GO:0008143//poly(A) RNA binding;GO:0000166//nucleotide binding	GO:0005829//cytosol;GO:0005634//nucleus
Afa-miR172b	CL7207.Contig1_All	980	17.0547	1038	19.8387	1347	22.9671	1068	20.1179	sp|Q9SB58|ZDH19_ARATH	Probable S-acyltransferase At4g24630 OS=Arabidopsis thaliana GN=At4g24630 PE=1 SV=2	GO:0055114//oxidation-reduction process	GO:0032440//2-alkenal reductase [NAD(P)] activity;GO:0008270//zinc ion binding	GO:0005886//plasma membrane
Afa-miR172b	CL5063.Contig2_All	3	0.0341	14	0.1746	13	0.1446	9	0.1106	--	--	0	0	0
Afa-miR172b	Unigene32596_All	2160	11.6132	3681	21.7351	3449	18.1682	4293	24.9835	sp|Q9FGI1|LTN1_ARATH	E3 ubiquitin-protein ligase listerin OS=Arabidopsis thaliana GN=At5g58410 PE=3 SV=1	GO:0010162//seed dormancy process;GO:0000911//cytokinesis by cell plate formation;GO:0009845//seed germination;GO:0009933//meristem structural organization;GO:0009909//regulation of flower development;GO:0009640//photomorphogenesis;GO:0000226//microtubule cytoskeleton organization;GO:0010228//vegetative to reproductive phase transition of meristem;GO:0016567//protein ubiquitination;GO:0019915//li…	0	GO:0005829//cytosol
Afa-miR172b	CL4019.Contig6_All	137	2.1177	236	4.0064	210	3.1804	347	5.8059	sp|P42731|PABP2_ARATH	Polyadenylate-binding protein 2 OS=Arabidopsis thaliana GN=PAB2 PE=1 SV=1	GO:0046686//response to cadmium ion;GO:0009651//response to salt stress	GO:0003723//RNA binding;GO:0000166//nucleotide binding	0
Afa-miR172b	CL4093.Contig8_All	0	0	0	0	0	0	0	0	sp|P47927|AP2_ARATH	Floral homeotic protein APETALA 2 OS=Arabidopsis thaliana GN=AP2 PE=1 SV=1	GO:0048316//seed development;GO:0006355//regulation of transcription, DNA-dependent;GO:0010073//meristem maintenance;GO:0010093//specification of floral organ identity	GO:0003677//DNA binding;GO:0003700//sequence-specific DNA binding transcription factor activity	GO:0005634//nucleus
Afa-miR172b	CL7038.Contig2_All	201	1.543	132	1.1128	97	0.7296	64	0.5318	sp|Q9ST27|PHOT2_ORYSJ	Phototropin-2 OS=Oryza sativa subsp. japonica GN=PHOT2 PE=1 SV=1	GO:0023014//signal transduction by phosphorylation;GO:0006355//regulation of transcription, DNA-dependent;GO:0010118//stomatal movement;GO:0009638//phototropism;GO:0010362//negative regulation of anion channel activity by blue light;GO:0006468//protein phosphorylation;GO:0000160//two-component signal transduction system (phosphorelay);GO:0009785//blue light signaling pathway	GO:0009882//blue light photoreceptor activity;GO:0000155//phosphorelay sensor kinase activity;GO:0005524//ATP binding;GO:0004697//protein kinase C activity	GO:0005794//Golgi apparatus;GO:0005886//plasma membrane
Afa-miR172b	Unigene4742_All	32	1.5142	12	0.6236	29	1.3445	24	1.2293	--	--	GO:0009058//biosynthetic process;GO:0009698//phenylpropanoid metabolic process;GO:0006559//L-phenylalanine catabolic process;GO:0009734//auxin mediated signaling pathway	GO:0005516//calmodulin binding;GO:0016841//ammonia-lyase activity;GO:0016211	GO:0005737//cytoplasm
Afa-miR172b	CL5971.Contig2_All	58	0.8288	108	1.6948	121	1.694	144	2.2272	sp|A2Y3Q5|HEMH_ORYSI	Ferrochelatase-2, chloroplastic OS=Oryza sativa subsp. indica GN=HEMH PE=2 SV=2	GO:0006783//heme biosynthetic process	GO:0004325//ferrochelatase activity	GO:0009507//chloroplast
Afa-miR172b	CL5971.Contig1_All	107	1.4673	182	2.741	257	3.453	285	4.2303	sp|A2Y3Q5|HEMH_ORYSI	Ferrochelatase-2, chloroplastic OS=Oryza sativa subsp. indica GN=HEMH PE=2 SV=2	GO:0006783//heme biosynthetic process	GO:0004325//ferrochelatase activity	GO:0009507//chloroplast
Afa-miR172b	CL501.Contig1_All	509	7.8218	735	12.4043	150	2.2584	1107	18.4132	sp|P0C355|PSAA_ORYSJ	Photosystem I P700 chlorophyll a apoprotein A1 OS=Oryza sativa subsp. japonica GN=psaA PE=3 SV=1	GO:0018298//protein-chromophore linkage;GO:0015979//photosynthesis;GO:0022900//electron transport chain	GO:0016491//oxidoreductase activity;GO:0009055//electron carrier activity;GO:0000287//magnesium ion binding;GO:0016168//chlorophyll binding;GO:0051539//4 iron, 4 sulfur cluster binding	GO:0016021//integral to membrane;GO:0009522//photosystem I;GO:0009535//chloroplast thylakoid membrane
Afa-miR172b	CL4097.Contig1_All	0	0	6	0.0787	2	0.0234	0	0	sp|Q7XE48|SSY21_ORYSJ	Soluble starch synthase 2-1, chloroplastic/amyloplastic OS=Oryza sativa subsp. japonica GN=SSII-1 PE=2 SV=2	GO:0001666//response to hypoxia;GO:0010021//amylopectin biosynthetic process;GO:0009753//response to jasmonic acid stimulus;GO:0015706//nitrate transport;GO:0010264//myo-inositol hexakisphosphate biosynthetic process;GO:0009611//response to wounding;GO:0019375//galactolipid biosynthetic process;GO:0019252//starch biosynthetic process;GO:0010167//response to nitrate;GO:0010260//organ senescence	GO:0009011//starch synthase activity;GO:0016844//strictosidine synthase activity	GO:0009501//amyloplast;GO:0009506//plasmodesma;GO:0005774//vacuolar membrane;GO:0009507//chloroplast;GO:0005794//Golgi apparatus;GO:0005886//plasma membrane
Afa-miR172b	CL5063.Contig3_All	952	7.0046	1147	9.2685	2236	16.1191	1909	15.2036	sp|Q9SN46|LRX5_ARATH	Leucine-rich repeat extensin-like protein 5 OS=Arabidopsis thaliana GN=LRX5 PE=2 SV=2	0	0	0
Afa-miR172b	Unigene13676_All	54	2.7218	58	3.2106	64	3.1605	17	0.9275	sp|Q9C733|LHTL1_ARATH	Lysine histidine transporter-like 1 OS=Arabidopsis thaliana GN=At1g48640 PE=3 SV=2	GO:0006865//amino acid transport	GO:0015171//amino acid transmembrane transporter activity	GO:0016021//integral to membrane;GO:0005886//plasma membrane
Afa-miR172b	CL4019.Contig10_All	0	0	0	0	0	0	0	0	sp|P42731|PABP2_ARATH	Polyadenylate-binding protein 2 OS=Arabidopsis thaliana GN=PAB2 PE=1 SV=1	GO:0046686//response to cadmium ion;GO:0009651//response to salt stress	GO:0003723//RNA binding;GO:0000166//nucleotide binding	0
Afa-miR172b	CL501.Contig2_All	96	1.6429	235	4.4169	245	4.1081	164	3.038	sp|Q8H0U8|RH42_ARATH	DEAD-box ATP-dependent RNA helicase 42 OS=Arabidopsis thaliana GN=RH42 PE=1 SV=2	0	0	0
Afa-miR172b	Unigene2496_All	8	0.9164	22	2.7678	16	1.7958	20	2.4799	--	--	0	0	0
Afa-miR172b	CL1523.Contig7_All	18	0.4238	35	0.905	26	0.5998	6	0.1529	sp|Q9SK03|RAP27_ARATH	Ethylene-responsive transcription factor RAP2-7 OS=Arabidopsis thaliana GN=RAP2-7 PE=2 SV=2	GO:0008152//metabolic process	0	0
Afa-miR172b	Unigene37407_All	1480	21.7602	1581	25.5288	1585	22.8324	1322	21.0391	--	--	0	0	0
Afa-miR172b	CL8029.Contig1_All	54	0.36	73	0.5345	71	0.4638	91	0.6567	sp|Q6A332|ALY3_ARATH	Protein ALWAYS EARLY 3 OS=Arabidopsis thaliana GN=ALY3 PE=1 SV=1	0	GO:0005488//binding	0
Afa-miR172b	Unigene46944_All	11	1.2601	1	0.1258	1	0.1122	0	0	--	--	0	0	0
Afa-miR172b	CL7038.Contig1_All	2416	18.3355	566	4.7175	640	4.7588	180	1.4786	sp|Q9ST27|PHOT2_ORYSJ	Phototropin-2 OS=Oryza sativa subsp. japonica GN=PHOT2 PE=1 SV=1	GO:0023014//signal transduction by phosphorylation;GO:0006355//regulation of transcription, DNA-dependent;GO:0010118//stomatal movement;GO:0009638//phototropism;GO:0010362//negative regulation of anion channel activity by blue light;GO:0006468//protein phosphorylation;GO:0000160//two-component signal transduction system (phosphorelay);GO:0009785//blue light signaling pathway	GO:0009882//blue light photoreceptor activity;GO:0000155//phosphorelay sensor kinase activity;GO:0005524//ATP binding;GO:0004697//protein kinase C activity	GO:0005794//Golgi apparatus;GO:0005886//plasma membrane
Afa-miR172b	CL1523.Contig8_All	0	0	0	0	0	0	0	0	sp|Q9SK03|RAP27_ARATH	Ethylene-responsive transcription factor RAP2-7 OS=Arabidopsis thaliana GN=RAP2-7 PE=2 SV=2	GO:0006351//transcription, DNA-dependent	0	0
Afa-miR172b	Unigene33627_All	4403	73.3956	5334	97.65	5050	82.4773	7124	128.54	--	--	GO:0006351//transcription, DNA-dependent;GO:0009742//brassinosteroid mediated signaling pathway	GO:0003677//DNA binding	GO:0005634//nucleus
Afa-miR172b	CL4093.Contig3_All	6	0.1355	3	0.0744	4	0.0885	0	0	sp|P47927|AP2_ARATH	Floral homeotic protein APETALA 2 OS=Arabidopsis thaliana GN=AP2 PE=1 SV=1	GO:0048316//seed development;GO:0006355//regulation of transcription, DNA-dependent;GO:0010073//meristem maintenance;GO:0048481//ovule development;GO:0019953//sexual reproduction;GO:0030154//cell differentiation;GO:0010093//specification of floral organ identity	GO:0003677//DNA binding;GO:0003700//sequence-specific DNA binding transcription factor activity	GO:0005634//nucleus
Afa-miR172b	Unigene36126_All	1310	15.2635	106	1.3564	1039	11.8609	172	2.1692	sp|P42731|PABP2_ARATH	Polyadenylate-binding protein 2 OS=Arabidopsis thaliana GN=PAB2 PE=1 SV=1	GO:0046686//response to cadmium ion;GO:0009651//response to salt stress	GO:0003723//RNA binding;GO:0000166//nucleotide binding	0
Afa-miR172b	CL4093.Contig2_All	0	0	0	0	0	0	0	0	sp|P47927|AP2_ARATH	Floral homeotic protein APETALA 2 OS=Arabidopsis thaliana GN=AP2 PE=1 SV=1	GO:0048316//seed development;GO:0055114//oxidation-reduction process;GO:0006355//regulation of transcription, DNA-dependent;GO:0010073//meristem maintenance;GO:0048481//ovule development;GO:0019953//sexual reproduction;GO:0030154//cell differentiation;GO:0010093//specification of floral organ identity	GO:0003677//DNA binding;GO:0003700//sequence-specific DNA binding transcription factor activity;GO:0032440//2-alkenal reductase [NAD(P)] activity	GO:0005634//nucleus
Afa-miR172b	CL4019.Contig7_All	846	12.977	1100	18.5308	605	9.0924	1447	24.0251	sp|P42731|PABP2_ARATH	Polyadenylate-binding protein 2 OS=Arabidopsis thaliana GN=PAB2 PE=1 SV=1	GO:0046686//response to cadmium ion;GO:0009651//response to salt stress	GO:0003723//RNA binding;GO:0000166//nucleotide binding	0
Afa-miR172b	CL7038.Contig3_All	172	1.2783	67	0.5468	108	0.7864	22	0.177	sp|Q9ST27|PHOT2_ORYSJ	Phototropin-2 OS=Oryza sativa subsp. japonica GN=PHOT2 PE=1 SV=1	GO:0023014//signal transduction by phosphorylation;GO:0006355//regulation of transcription, DNA-dependent;GO:0010118//stomatal movement;GO:0009638//phototropism;GO:0010362//negative regulation of anion channel activity by blue light;GO:0006468//protein phosphorylation;GO:0000160//two-component signal transduction system (phosphorelay);GO:0009785//blue light signaling pathway	GO:0009882//blue light photoreceptor activity;GO:0000155//phosphorelay sensor kinase activity;GO:0005524//ATP binding;GO:0004697//protein kinase C activity	GO:0005794//Golgi apparatus;GO:0005886//plasma membrane
Afa-miR172b	CL5186.Contig2_All	279	2.4528	938	9.0564	784	6.7529	1166	11.0955	--	--	GO:0000956//nuclear-transcribed mRNA catabolic process;GO:0007165//signal transduction;GO:0006487//protein N-linked glycosylation	0	GO:0005794//Golgi apparatus
Afa-miR172b	Unigene28842_All	85	2.4675	79	2.5186	123	3.4984	95	2.9851	sp|P32295|ARG7_VIGRR	Indole-3-acetic acid-induced protein ARG7 OS=Vigna radiata var. radiata GN=ARG7 PE=2 SV=1	GO:0009058//biosynthetic process;GO:0006559//L-phenylalanine catabolic process;GO:0009734//auxin mediated signaling pathway	GO:0005516//calmodulin binding;GO:0016841//ammonia-lyase activity;GO:0016211	GO:0005737//cytoplasm
Afa-miR172b	CL4097.Contig6_All	0	0	2	0.0266	0	0	0	0	sp|Q7XE48|SSY21_ORYSJ	Soluble starch synthase 2-1, chloroplastic/amyloplastic OS=Oryza sativa subsp. japonica GN=SSII-1 PE=2 SV=2	GO:0009250//glucan biosynthetic process	GO:0016757//transferase activity, transferring glycosyl groups	GO:0009536//plastid
Afa-miR172b	CL4097.Contig3_All	0	0	0	0	0	0	0	0	sp|Q7XE48|SSY21_ORYSJ	Soluble starch synthase 2-1, chloroplastic/amyloplastic OS=Oryza sativa subsp. japonica GN=SSII-1 PE=2 SV=2	GO:0019252//starch biosynthetic process	GO:0009011//starch synthase activity	GO:0009501//amyloplast;GO:0009507//chloroplast
Afa-miR172b	CL4093.Contig5_All	0	0	0	0	0	0	0	0	sp|P47927|AP2_ARATH	Floral homeotic protein APETALA 2 OS=Arabidopsis thaliana GN=AP2 PE=1 SV=1	0	0	0
Afa-miR172b	CL7712.Contig1_All	13	1.3526	1	0.1143	14	1.4271	6	0.6757	sp|A3A2W2|CSPLO_ORYSJ	CASP-like protein Os02g0134500 OS=Oryza sativa subsp. japonica GN=Os02g0134500 PE=2 SV=2	0	0	0
Afa-miR319a	CL670.Contig8_All	518	13.3411	209	5.9116	214	5.4	108	3.0108	--	--	0	0	GO:0009536//plastid
Afa-miR319a	CL291.Contig2_All	6	0.3903	10	0.7144	16	1.0198	2	0.1408	--	--	0	0	0
Afa-miR319a	CL670.Contig7_All	1289	25.017	480	10.2311	681	12.9495	322	6.7644	sp|P13983|EXTN_TOBAC	Extensin OS=Nicotiana tabacum GN=HRGPNT3 PE=2 SV=1	0	0	0
Afa-miR319a	Unigene48746_All	4	0.3411	18	1.6856	4	0.3342	9	0.8307	--	--	0	0	0
Afa-miR319a	CL670.Contig2_All	102	1.7447	78	1.4653	115	1.9273	80	1.4812	sp|P13983|EXTN_TOBAC	Extensin OS=Nicotiana tabacum GN=HRGPNT3 PE=2 SV=1	0	0	0
Afa-miR319a	CL670.Contig5_All	2	0.1084	21	1.2495	2	0.1062	10	0.5864	--	--	0	0	0
Afa-miR319a	CL291.Contig1_All	27	1.6732	19	1.2931	22	1.3358	2	0.1342	--	--	0	0	0
Afa-miR319a	CL670.Contig1_All	0	0	0	0	0	0	0	0	--	--	0	0	GO:0009536//plastid
Afa-miR319a	Unigene20959_All	6438	60.8264	13993	145.194	11250	104.139	19189	196.24	sp|Q9M8Y0|SEC_ARATH	Probable UDP-N-acetylglucosamine--peptide N-acetylglucosaminyltransferase SEC OS=Arabidopsis thaliana GN=SEC PE=2 SV=1	GO:0006493//protein O-linked glycosylation	GO:0016757//transferase activity, transferring glycosyl groups	GO:0005634//nucleus
Afa-miR319a	CL670.Contig6_All	0	0	0	0	0	0	0	0	sp|Q84ZL0|FH5_ORYSJ	Formin-like protein 5 OS=Oryza sativa subsp. japonica GN=FH5 PE=2 SV=2	GO:0006457//protein folding	0	GO:0005634//nucleus
Afa-miR319a	CL670.Contig10_All	2077	15.5512	1236	10.1635	1910	14.0114	1148	9.3038	sp|Q9FPQ6|GP1_CHLRE	Vegetative cell wall protein gp1 OS=Chlamydomonas reinhardtii GN=GP1 PE=2 SV=1	0	0	GO:0005739//mitochondrion
Afa-miR319a	Unigene39594_All	12	1.2447	19	2.1644	33	3.3537	38	4.2665	--	--	0	0	0
Afa-miR319a	CL2488.Contig1_All	6	0.6782	13	1.6138	11	1.2182	12	1.4682	--	--	0	0	0
Afa-miR319a	CL1042.Contig1_All	11	0.6731	20	1.3441	12	0.7194	15	0.9935	sp|P48724|IF5_PHAVU	Eukaryotic translation initiation factor 5 OS=Phaseolus vulgaris GN=EIF5 PE=2 SV=1	GO:0006413//translational initiation;GO:0016070//RNA metabolic process;GO:0009165//nucleotide biosynthetic process	GO:0003743//translation initiation factor activity;GO:0016779//nucleotidyltransferase activity	GO:0005829//cytosol
Afa-miR319a	CL1042.Contig2_All	547	7.8957	1372	21.7499	1187	16.7872	1947	30.4204	sp|P48724|IF5_PHAVU	Eukaryotic translation initiation factor 5 OS=Phaseolus vulgaris GN=EIF5 PE=2 SV=1	GO:0009165//nucleotide biosynthetic process;GO:0006446//regulation of translational initiation	GO:0003743//translation initiation factor activity;GO:0016740//transferase activity	GO:0005829//cytosol
Afa-miR319a	CL670.Contig9_All	266	3.1945	400	5.2756	130	1.5296	327	4.2507	sp|P13983|EXTN_TOBAC	Extensin OS=Nicotiana tabacum GN=HRGPNT3 PE=2 SV=1	0	0	0
Afa-miR319b	Unigene12481_All	10	0.2591	10	0.2846	12	0.3047	20	0.5609	sp|Q0JIC2|GAM1_ORYSJ	Transcription factor GAMYB OS=Oryza sativa subsp. japonica GN=GAM1 PE=2 SV=1	GO:0044699;GO:0050789//regulation of biological process;GO:0009987//cellular process	0	0
Afa-miR319b	CL6290.Contig2_All	121	1.754	140	2.2288	230	3.2666	97	1.522	sp|Q0JIC2|GAM1_ORYSJ	Transcription factor GAMYB OS=Oryza sativa subsp. japonica GN=GAM1 PE=2 SV=1	GO:0044763;GO:0050794//regulation of cellular process;GO:0032502//developmental process	0	0
Afa-miR319b	Unigene32477_All	170	2.6926	335	5.8274	262	4.0659	459	7.8693	sp|A2WW87|GAM1_ORYSI	Transcription factor GAMYB OS=Oryza sativa subsp. indica GN=GAM1 PE=2 SV=1	GO:0044763;GO:0050794//regulation of cellular process;GO:0032502//developmental process	0	0
Afa-miR319b	Unigene12482_All	34	0.6513	22	0.4629	36	0.6757	24	0.4977	sp|Q0JIC2|GAM1_ORYSJ	Transcription factor GAMYB OS=Oryza sativa subsp. japonica GN=GAM1 PE=2 SV=1	GO:0044699;GO:0050789//regulation of biological process;GO:0009987//cellular process	0	0
Afa-miR319b	CL4937.Contig1_All	277	9.5774	11	0.4177	474	16.0572	31	1.1602	sp|A3C057|SPL17_ORYSJ	Squamosa promoter-binding-like protein 17 OS=Oryza sativa subsp. japonica GN=SPL17 PE=2 SV=2	0	0	0
Afa-miR319b	Unigene16419_All	465	9.4507	656	14.6423	431	8.5824	984	21.647	sp|Q43011|ASNS2_ORYSJ	Asparagine synthetase [glutamine-hydrolyzing] 2 OS=Oryza sativa subsp. japonica GN=Os06g0265000 PE=2 SV=3	GO:0006355//regulation of transcription, DNA-dependent;GO:0006541//glutamine metabolic process;GO:0070981//L-asparagine biosynthetic process	GO:0003677//DNA binding;GO:0005524//ATP binding;GO:0004066//asparagine synthase (glutamine-hydrolyzing) activity	0
Afa-miR319b	CL291.Contig2_All	6	0.3903	10	0.7144	16	1.0198	2	0.1408	--	--	0	0	0
Afa-miR319b	Unigene12945_All	201	5.587	149	4.5485	194	5.2833	166	4.9944	sp|Q10CE8|PCF6_ORYSJ	Transcription factor PCF6 OS=Oryza sativa subsp. japonica GN=PCF6 PE=2 SV=1	0	0	0
Afa-miR319b	CL291.Contig1_All	27	1.6732	19	1.2931	22	1.3358	2	0.1342	--	--	0	0	0
Afa-miR319b	Unigene24758_All	732	11.0245	1388	22.9581	1078	15.907	821	13.384	sp|P18616|RPB1_ARATH	DNA-directed RNA polymerase II subunit RPB1 OS=Arabidopsis thaliana GN=RPB205 PE=1 SV=3	GO:0044763;GO:0006810//transport;GO:0016043//cellular component organization	GO:0005215//transporter activity	GO:0016020//membrane;GO:0044424//intracellular part
Afa-miR319b	Unigene34848_All	792	18.3554	206	5.2433	739	16.7805	177	4.4402	sp|Q93V43|TCP2_ARATH	Transcription factor TCP2 OS=Arabidopsis thaliana GN=TCP2 PE=2 SV=1	0	0	0
Afa-miR319b	CL904.Contig1_All	1036	18.6099	331	6.53	968	17.0365	413	8.0302	sp|Q10CE8|PCF6_ORYSJ	Transcription factor PCF6 OS=Oryza sativa subsp. japonica GN=PCF6 PE=2 SV=1	0	0	0
Afa-miR319b	Unigene16421_All	143	2.5593	78	1.5331	84	1.4729	71	1.3754	sp|Q43011|ASNS2_ORYSJ	Asparagine synthetase [glutamine-hydrolyzing] 2 OS=Oryza sativa subsp. japonica GN=Os06g0265000 PE=2 SV=3	GO:0006355//regulation of transcription, DNA-dependent;GO:0006541//glutamine metabolic process;GO:0070981//L-asparagine biosynthetic process	GO:0003677//DNA binding;GO:0005524//ATP binding;GO:0004066//asparagine synthase (glutamine-hydrolyzing) activity	0
Afa-miR319b	Unigene48746_All	4	0.3411	18	1.6856	4	0.3342	9	0.8307	--	--	0	0	0
Afa-miR319b	CL4937.Contig2_All	23	1.881	4	0.3593	21	1.6827	9	0.7967	sp|Q8LT07|PCF5_ORYSJ	Transcription factor PCF5 OS=Oryza sativa subsp. japonica GN=PCF5 PE=2 SV=1	0	0	0
Afa-miR319b	Unigene32666_All	43	1.142	147	4.2878	63	1.6394	118	3.3923	sp|Q7XBQ9|RGA2_SOLBU	Disease resistance protein RGA2 OS=Solanum bulbocastanum GN=RGA2 PE=1 SV=1	0	GO:0005524//ATP binding	0
Afa-miR319b	Unigene18392_All	237	13.9745	518	33.5441	512	29.5788	795	50.7399	--	--	0	0	0
Afa-miR319b	Unigene36629_All	700	14.2951	191	4.2837	670	13.4056	246	5.4377	sp|Q93V43|TCP2_ARATH	Transcription factor TCP2 OS=Arabidopsis thaliana GN=TCP2 PE=2 SV=1	0	0	0
Afa-miR319b	CL661.Contig1_All	106	13.7648	109	15.5449	100	12.7229	47	6.6062	sp|P37116|NCPR_VIGRR	NADPH--cytochrome P450 reductase OS=Vigna radiata var. radiata PE=1 SV=1	GO:0009698//phenylpropanoid metabolic process;GO:0055114//oxidation-reduction process	GO:0003958//NADPH-hemoprotein reductase activity;GO:0005506//iron ion binding;GO:0010181//FMN binding	GO:0005789//endoplasmic reticulum membrane
Afa-miR319b	Unigene36606_All	1066	38.0965	164	6.4368	1009	35.3297	64	2.4757	sp|Q8LT07|PCF5_ORYSJ	Transcription factor PCF5 OS=Oryza sativa subsp. japonica GN=PCF5 PE=2 SV=1	0	0	0
Afa-miR319c	Unigene48746_All	4	0.3411	18	1.6856	4	0.3342	9	0.8307	--	--	0	0	0
Afa-miR319c	CL291.Contig2_All	6	0.3903	10	0.7144	16	1.0198	2	0.1408	--	--	0	0	0
Afa-miR319c	CL291.Contig1_All	27	1.6732	19	1.2931	22	1.3358	2	0.1342	--	--	0	0	0
Afa-miR319c	Unigene36629_All	700	14.2951	191	4.2837	670	13.4056	246	5.4377	sp|Q93V43|TCP2_ARATH	Transcription factor TCP2 OS=Arabidopsis thaliana GN=TCP2 PE=2 SV=1	0	0	0
Afa-miR319c	CL4937.Contig1_All	277	9.5774	11	0.4177	474	16.0572	31	1.1602	sp|A3C057|SPL17_ORYSJ	Squamosa promoter-binding-like protein 17 OS=Oryza sativa subsp. japonica GN=SPL17 PE=2 SV=2	0	0	0
Afa-miR319c	Unigene41377_All	22	3.0427	17	2.5821	59	7.9947	19	2.8443	--	--	0	0	GO:0016023//cytoplasmic membrane-bounded vesicle
Afa-miR319c	Unigene12482_All	34	0.6513	22	0.4629	36	0.6757	24	0.4977	sp|Q0JIC2|GAM1_ORYSJ	Transcription factor GAMYB OS=Oryza sativa subsp. japonica GN=GAM1 PE=2 SV=1	GO:0044699;GO:0050789//regulation of biological process;GO:0009987//cellular process	0	0
Afa-miR319c	Unigene30294_All	2171	77.1814	2246	87.692	2025	70.5341	4070	156.618	sp|P02902|ACP1_HORVU	Acyl carrier protein 1, chloroplastic OS=Hordeum vulgare GN=ACL1.1 PE=1 SV=2	GO:0006633//fatty acid biosynthetic process	0	GO:0009507//chloroplast
Afa-miR319c	CL4937.Contig2_All	23	1.881	4	0.3593	21	1.6827	9	0.7967	sp|Q8LT07|PCF5_ORYSJ	Transcription factor PCF5 OS=Oryza sativa subsp. japonica GN=PCF5 PE=2 SV=1	0	0	0
Afa-miR319c	Unigene35913_All	37	4.7683	31	4.3875	33	4.1667	42	5.8587	--	--	0	0	GO:0016023//cytoplasmic membrane-bounded vesicle
Afa-miR319c	CL430.Contig4_All	632	5.4339	1045	9.8676	1005	8.4662	1140	10.6095	sp|Q7XBQ9|RGA2_SOLBU	Disease resistance protein RGA2 OS=Solanum bulbocastanum GN=RGA2 PE=1 SV=1	0	0	0
Afa-miR319c	CL661.Contig1_All	106	13.7648	109	15.5449	100	12.7229	47	6.6062	sp|P37116|NCPR_VIGRR	NADPH--cytochrome P450 reductase OS=Vigna radiata var. radiata PE=1 SV=1	GO:0009698//phenylpropanoid metabolic process;GO:0055114//oxidation-reduction process	GO:0003958//NADPH-hemoprotein reductase activity;GO:0005506//iron ion binding;GO:0010181//FMN binding	GO:0005789//endoplasmic reticulum membrane
Afa-miR319c	Unigene12945_All	201	5.587	149	4.5485	194	5.2833	166	4.9944	sp|Q10CE8|PCF6_ORYSJ	Transcription factor PCF6 OS=Oryza sativa subsp. japonica GN=PCF6 PE=2 SV=1	0	0	0
Afa-miR319c	CL6290.Contig2_All	121	1.754	140	2.2288	230	3.2666	97	1.522	sp|Q0JIC2|GAM1_ORYSJ	Transcription factor GAMYB OS=Oryza sativa subsp. japonica GN=GAM1 PE=2 SV=1	GO:0044763;GO:0050794//regulation of cellular process;GO:0032502//developmental process	0	0
Afa-miR319c	Unigene12481_All	10	0.2591	10	0.2846	12	0.3047	20	0.5609	sp|Q0JIC2|GAM1_ORYSJ	Transcription factor GAMYB OS=Oryza sativa subsp. japonica GN=GAM1 PE=2 SV=1	GO:0044699;GO:0050789//regulation of biological process;GO:0009987//cellular process	0	0
Afa-miR319c	CL904.Contig1_All	1036	18.6099	331	6.53	968	17.0365	413	8.0302	sp|Q10CE8|PCF6_ORYSJ	Transcription factor PCF6 OS=Oryza sativa subsp. japonica GN=PCF6 PE=2 SV=1	0	0	0
Afa-miR319c	Unigene32477_All	170	2.6926	335	5.8274	262	4.0659	459	7.8693	sp|A2WW87|GAM1_ORYSI	Transcription factor GAMYB OS=Oryza sativa subsp. indica GN=GAM1 PE=2 SV=1	GO:0044763;GO:0050794//regulation of cellular process;GO:0032502//developmental process	0	0
Afa-miR319c	Unigene20516_All	231	8.1358	377	14.5823	356	12.2845	496	18.9087	sp|O23530|SNC1_ARATH	Protein SUPPRESSOR OF npr1-1, CONSTITUTIVE 1 OS=Arabidopsis thaliana GN=SNC1 PE=1 SV=3	0	0	0
Afa-miR319c	Unigene34848_All	792	18.3554	206	5.2433	739	16.7805	177	4.4402	sp|Q93V43|TCP2_ARATH	Transcription factor TCP2 OS=Arabidopsis thaliana GN=TCP2 PE=2 SV=1	0	0	0
Afa-miR319c	Unigene24758_All	732	11.0245	1388	22.9581	1078	15.907	821	13.384	sp|P18616|RPB1_ARATH	DNA-directed RNA polymerase II subunit RPB1 OS=Arabidopsis thaliana GN=RPB205 PE=1 SV=3	GO:0044763;GO:0006810//transport;GO:0016043//cellular component organization	GO:0005215//transporter activity	GO:0016020//membrane;GO:0044424//intracellular part
Afa-miR319c	Unigene36606_All	1066	38.0965	164	6.4368	1009	35.3297	64	2.4757	sp|Q8LT07|PCF5_ORYSJ	Transcription factor PCF5 OS=Oryza sativa subsp. japonica GN=PCF5 PE=2 SV=1	0	0	0
Afa-miR319d	Unigene36606_All	1066	38.0965	164	6.4368	1009	35.3297	64	2.4757	sp|Q8LT07|PCF5_ORYSJ	Transcription factor PCF5 OS=Oryza sativa subsp. japonica GN=PCF5 PE=2 SV=1	0	0	0
Afa-miR319d	CL4937.Contig2_All	23	1.881	4	0.3593	21	1.6827	9	0.7967	sp|Q8LT07|PCF5_ORYSJ	Transcription factor PCF5 OS=Oryza sativa subsp. japonica GN=PCF5 PE=2 SV=1	0	0	0
Afa-miR319d	Unigene48746_All	4	0.3411	18	1.6856	4	0.3342	9	0.8307	--	--	0	0	0
Afa-miR319d	CL291.Contig2_All	6	0.3903	10	0.7144	16	1.0198	2	0.1408	--	--	0	0	0
Afa-miR319d	Unigene32477_All	170	2.6926	335	5.8274	262	4.0659	459	7.8693	sp|A2WW87|GAM1_ORYSI	Transcription factor GAMYB OS=Oryza sativa subsp. indica GN=GAM1 PE=2 SV=1	GO:0044763;GO:0050794//regulation of cellular process;GO:0032502//developmental process	0	0
Afa-miR319d	Unigene36629_All	700	14.2951	191	4.2837	670	13.4056	246	5.4377	sp|Q93V43|TCP2_ARATH	Transcription factor TCP2 OS=Arabidopsis thaliana GN=TCP2 PE=2 SV=1	0	0	0
Afa-miR319d	Unigene34848_All	792	18.3554	206	5.2433	739	16.7805	177	4.4402	sp|Q93V43|TCP2_ARATH	Transcription factor TCP2 OS=Arabidopsis thaliana GN=TCP2 PE=2 SV=1	0	0	0
Afa-miR319d	Unigene12945_All	201	5.587	149	4.5485	194	5.2833	166	4.9944	sp|Q10CE8|PCF6_ORYSJ	Transcription factor PCF6 OS=Oryza sativa subsp. japonica GN=PCF6 PE=2 SV=1	0	0	0
Afa-miR319d	CL661.Contig1_All	106	13.7648	109	15.5449	100	12.7229	47	6.6062	sp|P37116|NCPR_VIGRR	NADPH--cytochrome P450 reductase OS=Vigna radiata var. radiata PE=1 SV=1	GO:0009698//phenylpropanoid metabolic process;GO:0055114//oxidation-reduction process	GO:0003958//NADPH-hemoprotein reductase activity;GO:0005506//iron ion binding;GO:0010181//FMN binding	GO:0005789//endoplasmic reticulum membrane
Afa-miR319d	Unigene12482_All	34	0.6513	22	0.4629	36	0.6757	24	0.4977	sp|Q0JIC2|GAM1_ORYSJ	Transcription factor GAMYB OS=Oryza sativa subsp. japonica GN=GAM1 PE=2 SV=1	GO:0044699;GO:0050789//regulation of biological process;GO:0009987//cellular process	0	0
Afa-miR319d	CL4937.Contig1_All	277	9.5774	11	0.4177	474	16.0572	31	1.1602	sp|A3C057|SPL17_ORYSJ	Squamosa promoter-binding-like protein 17 OS=Oryza sativa subsp. japonica GN=SPL17 PE=2 SV=2	0	0	0
Afa-miR319d	Unigene12481_All	10	0.2591	10	0.2846	12	0.3047	20	0.5609	sp|Q0JIC2|GAM1_ORYSJ	Transcription factor GAMYB OS=Oryza sativa subsp. japonica GN=GAM1 PE=2 SV=1	GO:0044699;GO:0050789//regulation of biological process;GO:0009987//cellular process	0	0
Afa-miR319d	CL904.Contig1_All	1036	18.6099	331	6.53	968	17.0365	413	8.0302	sp|Q10CE8|PCF6_ORYSJ	Transcription factor PCF6 OS=Oryza sativa subsp. japonica GN=PCF6 PE=2 SV=1	0	0	0
Afa-miR319d	CL291.Contig1_All	27	1.6732	19	1.2931	22	1.3358	2	0.1342	--	--	0	0	0
Afa-miR319d	CL6290.Contig2_All	121	1.754	140	2.2288	230	3.2666	97	1.522	sp|Q0JIC2|GAM1_ORYSJ	Transcription factor GAMYB OS=Oryza sativa subsp. japonica GN=GAM1 PE=2 SV=1	GO:0044763;GO:0050794//regulation of cellular process;GO:0032502//developmental process	0	0
Afa-miR384	Unigene8988_All	1259	22.7963	530	10.5393	1134	20.1174	336	6.5852	sp|Q9FZK1|FBX6_ARATH	F-box only protein 6 OS=Arabidopsis thaliana GN=FBX6 PE=2 SV=1	0	0	0
Afa-miR384	CL6747.Contig1_All	27	1.422	19	1.099	48	2.4768	7	0.399	--	--	0	0	0
Afa-miR384	CL6747.Contig2_All	18	0.9127	10	0.5569	26	1.2916	8	0.4391	--	--	0	0	0
Afa-miR384	CL5907.Contig1_All	13	0.8953	93	7.0343	75	5.0608	95	7.082	--	--	0	0	0
Afa-miR384	CL2646.Contig3_All	2	0.0709	6	0.2335	0	0	8	0.3069	sp|Q38967|AAP2_ARATH	Amino acid permease 2 OS=Arabidopsis thaliana GN=AAP2 PE=1 SV=1	GO:0006865//amino acid transport	GO:0015171//amino acid transmembrane transporter activity	GO:0005886//plasma membrane;GO:0005774//vacuolar membrane;GO:0016021//integral to membrane
Afa-miR384	CL2646.Contig6_All	12	0.2399	121	2.6564	14	0.2742	64	1.3848	sp|Q9FKS8|LHT1_ARATH	Lysine histidine transporter 1 OS=Arabidopsis thaliana GN=LHT1 PE=1 SV=1	GO:0006865//amino acid transport	GO:0015171//amino acid transmembrane transporter activity	GO:0005886//plasma membrane;GO:0005774//vacuolar membrane;GO:0016021//integral to membrane
Afa-miR384	CL8379.Contig2_All	102	1.1684	64	0.8052	172	1.9304	97	1.2027	sp|Q9CAP9|FPP1_ARATH	Filament-like plant protein 1 OS=Arabidopsis thaliana GN=FPP1 PE=2 SV=1	0	0	0
Afa-miR384	Unigene42975_All	6	0.8298	8	1.2151	15	2.0326	2	0.2994	--	--	0	0	0
Afa-miR384	CL8379.Contig1_All	33	0.378	88	1.1071	82	0.9203	100	1.2399	sp|Q9CAP9|FPP1_ARATH	Filament-like plant protein 1 OS=Arabidopsis thaliana GN=FPP1 PE=2 SV=1	0	0	0
Afa-miR384	CL8595.Contig1_All	10	0.4765	39	2.0409	22	1.0271	28	1.4442	sp|Q0WVZ1|Y3330_ARATH	Putative metallophosphoesterase At3g03305 OS=Arabidopsis thaliana GN=At3g03305 PE=2 SV=1	0	GO:0004722//protein serine/threonine phosphatase activity	GO:0016020//membrane;GO:0016023//cytoplasmic membrane-bounded vesicle
Afa-miR384	CL9661.Contig2_All	1	0.0848	9	0.8386	6	0.4988	9	0.8265	--	--	0	0	0
Afa-miR384	CL8595.Contig2_All	439	6.069	689	10.4609	690	9.346	603	9.0233	sp|Q0WVZ1|Y3330_ARATH	Putative metallophosphoesterase At3g03305 OS=Arabidopsis thaliana GN=At3g03305 PE=2 SV=1	0	GO:0003676//nucleic acid binding;GO:0004722//protein serine/threonine phosphatase activity	GO:0016023//cytoplasmic membrane-bounded vesicle;GO:0016020//membrane
Afa-miR384	CL2646.Contig2_All	2	0.0478	0	0	6	0.1405	0	0	sp|Q9LRB5|LHT2_ARATH	Lysine histidine transporter 2 OS=Arabidopsis thaliana GN=LHT2 PE=1 SV=1	GO:0006865//amino acid transport	GO:0015171//amino acid transmembrane transporter activity	GO:0005886//plasma membrane;GO:0005774//vacuolar membrane;GO:0016021//integral to membrane
Afa-miR390a	Unigene1485_All	0	0	4	0.0559	0	0	4	0.055	sp|C0LGU5|Y5457_ARATH	Probable LRR receptor-like serine/threonine-protein kinase At5g45780 OS=Arabidopsis thaliana GN=At5g45780 PE=2 SV=1	GO:0009560//embryo sac egg cell differentiation;GO:0006468//protein phosphorylation;GO:0007169//transmembrane receptor protein tyrosine kinase signaling pathway	GO:0004674//protein serine/threonine kinase activity;GO:0016491//oxidoreductase activity;GO:0005524//ATP binding	GO:0016021//integral to membrane;GO:0016023//cytoplasmic membrane-bounded vesicle;GO:0005886//plasma membrane
Afa-miR390a	CL6340.Contig2_All	1493	15.1132	2133	23.7129	1941	19.2506	3039	33.2982	sp|C0LGH2|Y1561_ARATH	Probable LRR receptor-like serine/threonine-protein kinase At1g56130 OS=Arabidopsis thaliana GN=At1g56130 PE=1 SV=2	GO:0006468//protein phosphorylation;GO:0000165//MAPK cascade	GO:0004674//protein serine/threonine kinase activity;GO:0000166//nucleotide binding	GO:0016023//cytoplasmic membrane-bounded vesicle
Afa-miR390a	Unigene515_All	10	0.3772	62	2.5683	11	0.4065	45	1.8372	sp|C0LGU5|Y5457_ARATH	Probable LRR receptor-like serine/threonine-protein kinase At5g45780 OS=Arabidopsis thaliana GN=At5g45780 PE=2 SV=1	GO:0009560//embryo sac egg cell differentiation;GO:0006468//protein phosphorylation;GO:0007169//transmembrane receptor protein tyrosine kinase signaling pathway	GO:0004674//protein serine/threonine kinase activity;GO:0005524//ATP binding	GO:0016023//cytoplasmic membrane-bounded vesicle;GO:0005886//plasma membrane
Afa-miR390a	Unigene28509_All	0	0	0	0	0	0	0	0	sp|O24461|RAB7_PRUAR	Ras-related protein Rab7 OS=Prunus armeniaca PE=2 SV=1	GO:0010103//stomatal complex morphogenesis;GO:0048443//stamen development;GO:0002237//response to molecule of bacterial origin;GO:0016310//phosphorylation;GO:0007165//signal transduction	GO:0016301//kinase activity	GO:0005768//endosome;GO:0016023//cytoplasmic membrane-bounded vesicle;GO:0005802//trans-Golgi network;GO:0005794//Golgi apparatus;GO:0005886//plasma membrane
Afa-miR390a	Unigene19002_All	0	0	0	0	0	0	2	0.0343	sp|C0LGU5|Y5457_ARATH	Probable LRR receptor-like serine/threonine-protein kinase At5g45780 OS=Arabidopsis thaliana GN=At5g45780 PE=2 SV=1	GO:0006468//protein phosphorylation	GO:0005524//ATP binding;GO:0004674//protein serine/threonine kinase activity	GO:0016023//cytoplasmic membrane-bounded vesicle;GO:0016021//integral to membrane
Afa-miR390a	Unigene1090_All	295	10.0366	271	10.1259	224	7.4668	244	8.9856	sp|Q9FFW5|PERK8_ARATH	Proline-rich receptor-like protein kinase PERK8 OS=Arabidopsis thaliana GN=PERK8 PE=1 SV=1	0	0	0
Afa-miR390a	Unigene13034_All	3012	30.6721	3082	34.4682	3526	35.1797	1477	16.2803	sp|C0LGQ5|GSO1_ARATH	LRR receptor-like serine/threonine-protein kinase GSO1 OS=Arabidopsis thaliana GN=GSO1 PE=2 SV=1	GO:0008152//metabolic process	GO:0016491//oxidoreductase activity	0
Afa-miR390a	Unigene514_All	0	0	0	0	0	0	0	0	sp|C0LGU5|Y5457_ARATH	Probable LRR receptor-like serine/threonine-protein kinase At5g45780 OS=Arabidopsis thaliana GN=At5g45780 PE=2 SV=1	GO:0006468//protein phosphorylation	GO:0005524//ATP binding;GO:0004674//protein serine/threonine kinase activity	GO:0016023//cytoplasmic membrane-bounded vesicle;GO:0016021//integral to membrane
Afa-miR390a	CL6340.Contig1_All	21	0.9413	209	10.2888	125	5.4898	306	14.847	sp|C0LGH2|Y1561_ARATH	Probable LRR receptor-like serine/threonine-protein kinase At1g56130 OS=Arabidopsis thaliana GN=At1g56130 PE=1 SV=2	GO:0006468//protein phosphorylation	GO:0005524//ATP binding;GO:0004674//protein serine/threonine kinase activity	GO:0016023//cytoplasmic membrane-bounded vesicle;GO:0005886//plasma membrane
Afa-miR390a	Unigene28622_All	2141	28.8369	769	11.3751	2206	29.1111	346	5.0443	sp|C0LGH8|Y1634_ARATH	Probable LRR receptor-like serine/threonine-protein kinase At1g63430 OS=Arabidopsis thaliana GN=At1g63430 PE=1 SV=1	GO:0016310//phosphorylation	GO:0016491//oxidoreductase activity;GO:0016301//kinase activity	GO:0016020//membrane
Afa-miR390a	CL7076.Contig2_All	2996	28.0261	3031	31.139	3209	29.4112	3083	31.2168	sp|Q9FX01|HSDD1_ARATH	3beta-hydroxysteroid-dehydrogenase/decarboxylase isoform 1 OS=Arabidopsis thaliana GN=3BETAHSD/D1 PE=2 SV=1	GO:0016487//farnesol metabolic process	GO:0047886//farnesol dehydrogenase activity;GO:0050662//coenzyme binding;GO:0000166//nucleotide binding	GO:0005773//vacuole;GO:0005886//plasma membrane;GO:0005783//endoplasmic reticulum
Afa-miR390a	CL8917.Contig1_All	12	0.2898	16	0.4243	18	0.4258	31	0.8102	--	--	0	GO:0005516//calmodulin binding	GO:0005634//nucleus
Afa-miR390a	Unigene23159_All	4	0.0608	14	0.2337	10	0.1489	12	0.1975	sp|C0LGU5|Y5457_ARATH	Probable LRR receptor-like serine/threonine-protein kinase At5g45780 OS=Arabidopsis thaliana GN=At5g45780 PE=2 SV=1	GO:0009560//embryo sac egg cell differentiation;GO:0006468//protein phosphorylation;GO:0007169//transmembrane receptor protein tyrosine kinase signaling pathway	GO:0004674//protein serine/threonine kinase activity;GO:0016491//oxidoreductase activity;GO:0005524//ATP binding	GO:0016021//integral to membrane;GO:0005886//plasma membrane
Afa-miR390a	CL344.Contig2_All	6	0.0582	24	0.2557	4	0.038	21	0.2205	sp|Q9SGP2|HSL1_ARATH	Receptor-like protein kinase HSL1 OS=Arabidopsis thaliana GN=HSL1 PE=2 SV=1	GO:0006468//protein phosphorylation	GO:0005524//ATP binding;GO:0004674//protein serine/threonine kinase activity	GO:0016023//cytoplasmic membrane-bounded vesicle;GO:0016020//membrane
Afa-miR390a	CL150.Contig3_All	0	0	0	0	0	0	0	0	sp|C0LGU5|Y5457_ARATH	Probable LRR receptor-like serine/threonine-protein kinase At5g45780 OS=Arabidopsis thaliana GN=At5g45780 PE=2 SV=1	GO:0009560//embryo sac egg cell differentiation;GO:0006468//protein phosphorylation;GO:0007169//transmembrane receptor protein tyrosine kinase signaling pathway	GO:0004674//protein serine/threonine kinase activity;GO:0016491//oxidoreductase activity;GO:0005524//ATP binding	GO:0016021//integral to membrane;GO:0016023//cytoplasmic membrane-bounded vesicle;GO:0005886//plasma membrane
Afa-miR390a	CL4298.Contig7_All	124	2.3334	42	0.868	139	2.5627	54	1.0999	sp|Q9LP24|Y1571_ARATH	Probable leucine-rich repeat receptor-like protein kinase At1g35710 OS=Arabidopsis thaliana GN=At1g35710 PE=2 SV=1	GO:0010103//stomatal complex morphogenesis;GO:0048443//stamen development;GO:0002237//response to molecule of bacterial origin;GO:0016310//phosphorylation;GO:0007165//signal transduction	GO:0016301//kinase activity	GO:0005768//endosome;GO:0016023//cytoplasmic membrane-bounded vesicle;GO:0005802//trans-Golgi network;GO:0005794//Golgi apparatus;GO:0005886//plasma membrane
Afa-miR390a	Unigene7765_All	8	0.7051	36	3.4848	14	1.209	0	0	--	--	0	0	0
Afa-miR390a	CL344.Contig3_All	242	2.1747	210	2.0725	87	0.766	203	1.9746	sp|Q9SGP2|HSL1_ARATH	Receptor-like protein kinase HSL1 OS=Arabidopsis thaliana GN=HSL1 PE=2 SV=1	GO:0006468//protein phosphorylation	GO:0005524//ATP binding;GO:0004674//protein serine/threonine kinase activity	GO:0016023//cytoplasmic membrane-bounded vesicle;GO:0016020//membrane
Afa-miR390a	Unigene21787_All	18	1.2397	23	1.7397	83	5.6006	16	1.1928	--	--	0	0	0
Afa-miR390a	Unigene31741_All	43	4.6005	3	0.3525	87	9.1197	0	0	--	--	0	0	0
Afa-miR390a	CL4298.Contig3_All	134	1.4938	70	0.857	59	0.6444	65	0.7843	sp|O24461|RAB7_PRUAR	Ras-related protein Rab7 OS=Prunus armeniaca PE=2 SV=1	GO:0010103//stomatal complex morphogenesis;GO:0048443//stamen development;GO:0002237//response to molecule of bacterial origin;GO:0016310//phosphorylation;GO:0007165//signal transduction	GO:0016301//kinase activity	GO:0005768//endosome;GO:0016023//cytoplasmic membrane-bounded vesicle;GO:0005802//trans-Golgi network;GO:0005794//Golgi apparatus;GO:0005886//plasma membrane
Afa-miR390a	CL8917.Contig2_All	34	0.5256	152	2.5804	58	0.8784	141	2.3592	--	--	0	GO:0005516//calmodulin binding	GO:0005634//nucleus
Afa-miR390a	CL150.Contig2_All	0	0	0	0	0	0	0	0	sp|C0LGU5|Y5457_ARATH	Probable LRR receptor-like serine/threonine-protein kinase At5g45780 OS=Arabidopsis thaliana GN=At5g45780 PE=2 SV=1	GO:0016310//phosphorylation	GO:0004672//protein kinase activity;GO:0000166//nucleotide binding	GO:0016023//cytoplasmic membrane-bounded vesicle;GO:0016020//membrane
Afa-miR390b	Unigene52248_All	4	0.4433	23	2.7993	5	0.5429	2	0.2399	--	--	0	0	0
Afa-miR390b	Unigene30894_All	7	0.8724	14	1.9161	8	0.9768	17	2.2932	--	--	0	0	0
Afa-miR394	CL6747.Contig2_All	18	0.9127	10	0.5569	26	1.2916	8	0.4391	--	--	0	0	0
Afa-miR394	Unigene8988_All	1259	22.7963	530	10.5393	1134	20.1174	336	6.5852	sp|Q9FZK1|FBX6_ARATH	F-box only protein 6 OS=Arabidopsis thaliana GN=FBX6 PE=2 SV=1	0	0	0
Afa-miR394	CL6747.Contig1_All	27	1.422	19	1.099	48	2.4768	7	0.399	--	--	0	0	0
Afa-miR394	CL8595.Contig1_All	10	0.4765	39	2.0409	22	1.0271	28	1.4442	sp|Q0WVZ1|Y3330_ARATH	Putative metallophosphoesterase At3g03305 OS=Arabidopsis thaliana GN=At3g03305 PE=2 SV=1	0	GO:0004722//protein serine/threonine phosphatase activity	GO:0016020//membrane;GO:0016023//cytoplasmic membrane-bounded vesicle
Afa-miR394	CL9661.Contig2_All	1	0.0848	9	0.8386	6	0.4988	9	0.8265	--	--	0	0	0
Afa-miR394	CL2646.Contig6_All	12	0.2399	121	2.6564	14	0.2742	64	1.3848	sp|Q9FKS8|LHT1_ARATH	Lysine histidine transporter 1 OS=Arabidopsis thaliana GN=LHT1 PE=1 SV=1	GO:0006865//amino acid transport	GO:0015171//amino acid transmembrane transporter activity	GO:0005886//plasma membrane;GO:0005774//vacuolar membrane;GO:0016021//integral to membrane
Afa-miR394	CL2646.Contig2_All	2	0.0478	0	0	6	0.1405	0	0	sp|Q9LRB5|LHT2_ARATH	Lysine histidine transporter 2 OS=Arabidopsis thaliana GN=LHT2 PE=1 SV=1	GO:0006865//amino acid transport	GO:0015171//amino acid transmembrane transporter activity	GO:0005886//plasma membrane;GO:0005774//vacuolar membrane;GO:0016021//integral to membrane
Afa-miR394	CL5907.Contig1_All	13	0.8953	93	7.0343	75	5.0608	95	7.082	--	--	0	0	0
Afa-miR394	CL2646.Contig3_All	2	0.0709	6	0.2335	0	0	8	0.3069	sp|Q38967|AAP2_ARATH	Amino acid permease 2 OS=Arabidopsis thaliana GN=AAP2 PE=1 SV=1	GO:0006865//amino acid transport	GO:0015171//amino acid transmembrane transporter activity	GO:0005886//plasma membrane;GO:0005774//vacuolar membrane;GO:0016021//integral to membrane
Afa-miR394	Unigene42975_All	6	0.8298	8	1.2151	15	2.0326	2	0.2994	--	--	0	0	0
Afa-miR394	CL8379.Contig2_All	102	1.1684	64	0.8052	172	1.9304	97	1.2027	sp|Q9CAP9|FPP1_ARATH	Filament-like plant protein 1 OS=Arabidopsis thaliana GN=FPP1 PE=2 SV=1	0	0	0
Afa-miR394	CL8379.Contig1_All	33	0.378	88	1.1071	82	0.9203	100	1.2399	sp|Q9CAP9|FPP1_ARATH	Filament-like plant protein 1 OS=Arabidopsis thaliana GN=FPP1 PE=2 SV=1	0	0	0
Afa-miR394	CL8595.Contig2_All	439	6.069	689	10.4609	690	9.346	603	9.0233	sp|Q0WVZ1|Y3330_ARATH	Putative metallophosphoesterase At3g03305 OS=Arabidopsis thaliana GN=At3g03305 PE=2 SV=1	0	GO:0003676//nucleic acid binding;GO:0004722//protein serine/threonine phosphatase activity	GO:0016023//cytoplasmic membrane-bounded vesicle;GO:0016020//membrane
Afa-miR395a	Unigene29432_All	25	1.2291	68	3.6717	45	2.1677	37	1.969	--	--	0	0	0
Afa-miR395a	CL3145.Contig2_All	2329	41.3776	2485	48.4864	2209	38.4515	1534	29.4995	sp|Q9LIK9|APS1_ARATH	ATP sulfurylase 1, chloroplastic OS=Arabidopsis thaliana GN=APS1 PE=1 SV=1	GO:0006833//water transport;GO:0009793//embryo development ending in seed dormancy;GO:0009853//photorespiration;GO:0048573//photoperiodism, flowering;GO:0001887//selenium compound metabolic process;GO:0010114//response to red light;GO:0010155//regulation of proton transport;GO:0048481//ovule development;GO:0019761//glucosinolate biosynthetic process;GO:0000103//sulfate assimilation;GO:0009684//in…	GO:0008878//glucose-1-phosphate adenylyltransferase activity;GO:0004781//sulfate adenylyltransferase (ATP) activity	GO:0009570//chloroplast stroma;GO:0005829//cytosol;GO:0030931//heterotetrameric ADPG pyrophosphorylase complex;GO:0005886//plasma membrane;GO:0005739//mitochondrion;GO:0048046//apoplast
Afa-miR395a	CL1270.Contig10_All	54	1.5583	5	0.1585	112	3.1666	7	0.2186	sp|Q9FPQ6|GP1_CHLRE	Vegetative cell wall protein gp1 OS=Chlamydomonas reinhardtii GN=GP1 PE=2 SV=1	GO:0006413//translational initiation	GO:0003743//translation initiation factor activity	GO:0005886//plasma membrane;GO:0005829//cytosol
Afa-miR395a	Unigene4883_All	338	3.578	1928	22.4142	977	10.1329	3493	40.0231	--	--	GO:0009165//nucleotide biosynthetic process;GO:0034645//cellular macromolecule biosynthetic process;GO:0090304	GO:0016740//transferase activity	GO:0005829//cytosol
Afa-miR395a	CL3145.Contig4_All	15	0.2391	327	5.7255	80	1.2496	310	5.3497	sp|O23324|APS3_ARATH	ATP-sulfurylase 3, chloroplastic OS=Arabidopsis thaliana GN=APS3 PE=1 SV=1	GO:0000103//sulfate assimilation	GO:0004781//sulfate adenylyltransferase (ATP) activity	GO:0009507//chloroplast
Afa-miR395a	CL1254.Contig4_All	2942	18.0187	5154	34.6675	3079	18.4762	4083	27.0678	sp|Q9SV30|GATA8_ARATH	GATA transcription factor 8 OS=Arabidopsis thaliana GN=GATA8 PE=2 SV=1	GO:0006289//nucleotide-excision repair;GO:0010224//response to UV-B;GO:0045132//meiotic chromosome segregation;GO:0033044//regulation of chromosome organization;GO:0006302//double-strand break repair;GO:0042138//meiotic DNA double-strand break formation;GO:0007062//sister chromatid cohesion;GO:0007131//reciprocal meiotic recombination	GO:0003887//DNA-directed DNA polymerase activity	GO:0005634//nucleus
Afa-miR395a	Unigene652_All	139	4.0839	153	4.9368	143	4.1164	239	7.6006	sp|Q9LFQ4|PP383_ARATH	Pentatricopeptide repeat-containing protein At5g15010, mitochondrial OS=Arabidopsis thaliana GN=At5g15010 PE=2 SV=2	0	0	GO:0005739//mitochondrion
Afa-miR395a	CL3145.Contig1_All	53	0.8222	120	2.0446	100	1.52	196	3.2914	sp|Q9LIK9|APS1_ARATH	ATP sulfurylase 1, chloroplastic OS=Arabidopsis thaliana GN=APS1 PE=1 SV=1	GO:0046686//response to cadmium ion;GO:0000103//sulfate assimilation	GO:0004781//sulfate adenylyltransferase (ATP) activity	GO:0005886//plasma membrane;GO:0009570//chloroplast stroma;GO:0005739//mitochondrion
Afa-miR395a	Unigene4702_All	1541	20.0032	1288	18.3616	1824	23.1976	1063	14.9357	sp|P48785|PRH_ARATH	Pathogenesis-related homeodomain protein OS=Arabidopsis thaliana GN=PRH PE=2 SV=1	GO:0009733//response to auxin stimulus;GO:0045893//positive regulation of transcription, DNA-dependent	GO:0046872//metal ion binding;GO:0043565//sequence-specific DNA binding;GO:0005515//protein binding	GO:0005622//intracellular
Afa-miR395a	CL3145.Contig5_All	404	7.1477	531	10.3176	797	13.8155	594	11.3754	sp|Q9LIK9|APS1_ARATH	ATP sulfurylase 1, chloroplastic OS=Arabidopsis thaliana GN=APS1 PE=1 SV=1	GO:0046686//response to cadmium ion;GO:0000103//sulfate assimilation	GO:0004781//sulfate adenylyltransferase (ATP) activity	GO:0005886//plasma membrane;GO:0009570//chloroplast stroma;GO:0005739//mitochondrion
Afa-miR395a	Unigene36647_All	87	3.5619	85	3.8219	73	2.9282	59	2.6146	--	--	0	0	0
Afa-miR395a	CL1254.Contig3_All	0	0	0	0	2	0.0198	0	0	sp|Q9LK03|PERK2_ARATH	Proline-rich receptor-like protein kinase PERK2 OS=Arabidopsis thaliana GN=PERK2 PE=2 SV=3	GO:0006289//nucleotide-excision repair;GO:0010224//response to UV-B;GO:0045132//meiotic chromosome segregation;GO:0033044//regulation of chromosome organization;GO:0006302//double-strand break repair;GO:0042138//meiotic DNA double-strand break formation;GO:0007062//sister chromatid cohesion;GO:0007131//reciprocal meiotic recombination	GO:0003887//DNA-directed DNA polymerase activity	GO:0005634//nucleus
Afa-miR395a	CL3863.Contig1_All	42	0.7343	313	6.0099	41	0.7023	254	4.8067	sp|Q651U1|CRYD_ORYSJ	Cryptochrome DASH, chloroplastic/mitochondrial OS=Oryza sativa subsp. japonica GN=CRYD PE=2 SV=1	GO:0018298//protein-chromophore linkage;GO:0006281//DNA repair	GO:0003677//DNA binding;GO:0003904//deoxyribodipyrimidine photo-lyase activity;GO:0010181//FMN binding	GO:0009507//chloroplast;GO:0005739//mitochondrion
Afa-miR395a	CL1254.Contig9_All	2	0.0353	0	0	2	0.0346	0	0	--	--	GO:0006289//nucleotide-excision repair;GO:0010224//response to UV-B;GO:0045132//meiotic chromosome segregation;GO:0033044//regulation of chromosome organization;GO:0006302//double-strand break repair;GO:0042138//meiotic DNA double-strand break formation;GO:0007062//sister chromatid cohesion;GO:0007131//reciprocal meiotic recombination	GO:0003887//DNA-directed DNA polymerase activity	GO:0005634//nucleus
Afa-miR395a	CL5438.Contig1_All	4	0.1035	4	0.1137	2	0.0507	4	0.112	sp|Q9FPQ6|GP1_CHLRE	Vegetative cell wall protein gp1 OS=Chlamydomonas reinhardtii GN=GP1 PE=2 SV=1	0	0	GO:0005739//mitochondrion
Afa-miR395a	Unigene750_All	420	9.8548	975	25.1246	588	13.5175	1386	35.2009	--	--	0	0	0
Afa-miR395a	CL5438.Contig2_All	31	0.8444	42	1.2565	31	0.8273	60	1.7691	sp|Q9FPQ6|GP1_CHLRE	Vegetative cell wall protein gp1 OS=Chlamydomonas reinhardtii GN=GP1 PE=2 SV=1	0	0	GO:0005739//mitochondrion
Afa-miR395a	CL5726.Contig3_All	27	0.6896	13	0.3647	21	0.5255	11	0.3041	--	--	0	0	0
Afa-miR395a	CL9571.Contig1_All	97	3.7933	33	1.4173	109	4.1763	43	1.8202	--	--	0	0	0
Afa-miR395a	Unigene20183_All	170	2.7529	249	4.4283	256	4.0616	292	5.1182	sp|Q9C5Z1|EIF3B_ARATH	Eukaryotic translation initiation factor 3 subunit B OS=Arabidopsis thaliana GN=TIF3B1 PE=1 SV=1	GO:0006413//translational initiation	GO:0003743//translation initiation factor activity	GO:0005886//plasma membrane;GO:0005829//cytosol
Afa-miR395a	CL5726.Contig1_All	25	3.9561	6	1.0427	26	4.0311	4	0.6851	--	--	0	0	0
Afa-miR395a	Unigene380_All	10	0.194	11	0.2343	3	0.057	5	0.105	sp|Q9LIK9|APS1_ARATH	ATP sulfurylase 1, chloroplastic OS=Arabidopsis thaliana GN=APS1 PE=1 SV=1	GO:0006833//water transport;GO:0009793//embryo development ending in seed dormancy;GO:0009853//photorespiration;GO:0048573//photoperiodism, flowering;GO:0001887//selenium compound metabolic process;GO:0010114//response to red light;GO:0010155//regulation of proton transport;GO:0048481//ovule development;GO:0019761//glucosinolate biosynthetic process;GO:0000103//sulfate assimilation;GO:0009684//in…	GO:0008878//glucose-1-phosphate adenylyltransferase activity;GO:0004781//sulfate adenylyltransferase (ATP) activity	GO:0009570//chloroplast stroma;GO:0005829//cytosol;GO:0030931//heterotetrameric ADPG pyrophosphorylase complex;GO:0005886//plasma membrane;GO:0005739//mitochondrion;GO:0048046//apoplast
Afa-miR395a	CL1254.Contig2_All	36	0.3946	12	0.1445	38	0.4081	14	0.1661	sp|Q9LK03|PERK2_ARATH	Proline-rich receptor-like protein kinase PERK2 OS=Arabidopsis thaliana GN=PERK2 PE=2 SV=3	GO:0006289//nucleotide-excision repair;GO:0010224//response to UV-B;GO:0045132//meiotic chromosome segregation;GO:0033044//regulation of chromosome organization;GO:0006302//double-strand break repair;GO:0042138//meiotic DNA double-strand break formation;GO:0007062//sister chromatid cohesion;GO:0007131//reciprocal meiotic recombination	GO:0003887//DNA-directed DNA polymerase activity	GO:0005634//nucleus
Afa-miR395a	CL9571.Contig2_All	29	0.9317	75	2.6462	88	2.77	49	1.704	--	--	0	0	0
Afa-miR395a	CL5726.Contig2_All	23	0.5996	15	0.4295	33	0.8429	17	0.4797	--	--	0	0	0
Afa-miR395a	CL1254.Contig1_All	0	0	0	0	0	0	0	0	sp|Q9LK03|PERK2_ARATH	Proline-rich receptor-like protein kinase PERK2 OS=Arabidopsis thaliana GN=PERK2 PE=2 SV=3	GO:0006289//nucleotide-excision repair;GO:0010224//response to UV-B;GO:0045132//meiotic chromosome segregation;GO:0033044//regulation of chromosome organization;GO:0006302//double-strand break repair;GO:0042138//meiotic DNA double-strand break formation;GO:0007062//sister chromatid cohesion;GO:0007131//reciprocal meiotic recombination	GO:0003887//DNA-directed DNA polymerase activity;GO:0003677//DNA binding	GO:0005634//nucleus
Afa-miR395a	CL1254.Contig8_All	19	0.3164	22	0.4024	29	0.4732	28	0.5047	--	--	GO:0006289//nucleotide-excision repair;GO:0010224//response to UV-B;GO:0045132//meiotic chromosome segregation;GO:0033044//regulation of chromosome organization;GO:0006302//double-strand break repair;GO:0042138//meiotic DNA double-strand break formation;GO:0007062//sister chromatid cohesion;GO:0007131//reciprocal meiotic recombination	GO:0003887//DNA-directed DNA polymerase activity;GO:0003677//DNA binding	GO:0005634//nucleus
Afa-miR395a	CL5438.Contig3_All	85	1.5317	122	2.4145	131	2.3129	127	2.4772	sp|Q9FPQ6|GP1_CHLRE	Vegetative cell wall protein gp1 OS=Chlamydomonas reinhardtii GN=GP1 PE=2 SV=1	0	0	0
Afa-miR395a	CL3145.Contig3_All	79	1.3486	234	4.387	180	3.0106	289	5.3401	sp|O23324|APS3_ARATH	ATP-sulfurylase 3, chloroplastic OS=Arabidopsis thaliana GN=APS3 PE=1 SV=1	GO:0046686//response to cadmium ion;GO:0000103//sulfate assimilation	GO:0004781//sulfate adenylyltransferase (ATP) activity	GO:0005886//plasma membrane;GO:0009570//chloroplast stroma;GO:0005739//mitochondrion
Afa-miR395a	CL750.Contig10_All	140	0.8936	193	1.353	154	0.9631	224	1.5477	sp|Q9FPW6|POB1_ARATH	BTB/POZ domain-containing protein POB1 OS=Arabidopsis thaliana GN=POB1 PE=2 SV=2	GO:0009954//proximal/distal pattern formation;GO:0048439//flower morphogenesis;GO:0010114//response to red light;GO:0010227//floral organ abscission	GO:0046982//protein heterodimerization activity;GO:0042803//protein homodimerization activity	GO:0005737//cytoplasm;GO:0005634//nucleus
Afa-miR395a	Unigene24929_All	1859	19.8082	2076	24.2935	2242	23.4058	2200	25.3736	sp|Q9FKP5|UBP17_ARATH	Ubiquitin carboxyl-terminal hydrolase 17 OS=Arabidopsis thaliana GN=UBP17 PE=2 SV=1	0	0	0
Afa-miR395b	Unigene29432_All	25	1.2291	68	3.6717	45	2.1677	37	1.969	--	--	0	0	0
Afa-miR395b	CL3155.Contig4_All	34	0.5185	22	0.3685	46	0.6873	16	0.2641	--	--	GO:0006260//DNA replication	GO:0003887//DNA-directed DNA polymerase activity;GO:0003677//DNA binding;GO:0005524//ATP binding;GO:0016887//ATPase activity	GO:0005634//nucleus;GO:0005663//DNA replication factor C complex
Afa-miR395b	Unigene24358_All	2733	124.642	1541	77.1838	4014	179.36	812	40.0844	sp|P21997|SSGP_VOLCA	Sulfated surface glycoprotein 185 OS=Volvox carteri PE=1 SV=1	0	0	0
Afa-miR395b	CL1758.Contig6_All	105	1.0699	111	1.2421	102	1.0183	49	0.5404	sp|Q94KD8|BXL2_ARATH	Probable beta-D-xylosidase 2 OS=Arabidopsis thaliana GN=BXL2 PE=2 SV=1	GO:0008152//metabolic process	GO:0004553//hydrolase activity, hydrolyzing O-glycosyl compounds	0
Afa-miR395b	CL1277.Contig2_All	329	2.5767	302	2.5976	415	3.1845	449	3.8064	sp|Q8L5Y6|CAND1_ARATH	Cullin-associated NEDD8-dissociated protein 1 OS=Arabidopsis thaliana GN=CAND1 PE=1 SV=1	GO:0000278//mitotic cell cycle;GO:0050826//response to freezing;GO:0007155//cell adhesion;GO:0009793//embryo development ending in seed dormancy;GO:0045010//actin nucleation;GO:0048449//floral organ formation;GO:0009640//photomorphogenesis;GO:0019915//lipid storage;GO:0010051//xylem and phloem pattern formation;GO:0010182//sugar mediated signaling pathway;GO:0010090//trichome morphogenesis;GO:000…	GO:0005515//protein binding	GO:0005618//cell wall;GO:0005829//cytosol;GO:0005886//plasma membrane;GO:0005634//nucleus
Afa-miR395b	CL1254.Contig9_All	2	0.0353	0	0	2	0.0346	0	0	--	--	GO:0006289//nucleotide-excision repair;GO:0010224//response to UV-B;GO:0045132//meiotic chromosome segregation;GO:0033044//regulation of chromosome organization;GO:0006302//double-strand break repair;GO:0042138//meiotic DNA double-strand break formation;GO:0007062//sister chromatid cohesion;GO:0007131//reciprocal meiotic recombination	GO:0003887//DNA-directed DNA polymerase activity	GO:0005634//nucleus
Afa-miR395b	Unigene9679_All	117	8.5238	24	1.9202	210	14.9895	2	0.1577	--	--	0	0	0
Afa-miR395b	CL1539.Contig4_All	8	0.0427	213	1.25	123	0.644	209	1.2088	--	--	0	0	0
Afa-miR395b	Unigene24929_All	1859	19.8082	2076	24.2935	2242	23.4058	2200	25.3736	sp|Q9FKP5|UBP17_ARATH	Ubiquitin carboxyl-terminal hydrolase 17 OS=Arabidopsis thaliana GN=UBP17 PE=2 SV=1	0	0	0
Afa-miR395b	CL3155.Contig3_All	19	0.342	20	0.3954	30	0.5291	33	0.643	--	--	GO:0006260//DNA replication	GO:0003887//DNA-directed DNA polymerase activity;GO:0003677//DNA binding;GO:0005524//ATP binding;GO:0016887//ATPase activity	GO:0005634//nucleus;GO:0005663//DNA replication factor C complex
Afa-miR395b	Unigene12633_All	1207	10.1021	1786	16.4166	1872	15.3508	1357	12.2936	sp|Q9ZVT9|C2GR1_ARATH	C2 and GRAM domain-containing protein At1g03370 OS=Arabidopsis thaliana GN=At1g03370 PE=2 SV=4	GO:0035556//intracellular signal transduction;GO:0042787//protein ubiquitination involved in ubiquitin-dependent protein catabolic process	GO:0004842//ubiquitin-protein ligase activity	GO:0005737//cytoplasm;GO:0005634//nucleus
Afa-miR395b	CL1254.Contig2_All	36	0.3946	12	0.1445	38	0.4081	14	0.1661	sp|Q9LK03|PERK2_ARATH	Proline-rich receptor-like protein kinase PERK2 OS=Arabidopsis thaliana GN=PERK2 PE=2 SV=3	GO:0006289//nucleotide-excision repair;GO:0010224//response to UV-B;GO:0045132//meiotic chromosome segregation;GO:0033044//regulation of chromosome organization;GO:0006302//double-strand break repair;GO:0042138//meiotic DNA double-strand break formation;GO:0007062//sister chromatid cohesion;GO:0007131//reciprocal meiotic recombination	GO:0003887//DNA-directed DNA polymerase activity	GO:0005634//nucleus
Afa-miR395b	CL3155.Contig7_All	94	0.8958	75	0.785	116	1.0831	68	0.7015	--	--	GO:0006260//DNA replication	GO:0003887//DNA-directed DNA polymerase activity;GO:0003677//DNA binding;GO:0005524//ATP binding;GO:0016887//ATPase activity	GO:0005634//nucleus;GO:0005663//DNA replication factor C complex
Afa-miR395b	CL1277.Contig1_All	64	0.4911	146	1.2303	159	1.1953	240	1.9933	sp|Q8L5Y6|CAND1_ARATH	Cullin-associated NEDD8-dissociated protein 1 OS=Arabidopsis thaliana GN=CAND1 PE=1 SV=1	GO:0000278//mitotic cell cycle;GO:0050826//response to freezing;GO:0007155//cell adhesion;GO:0009793//embryo development ending in seed dormancy;GO:0045010//actin nucleation;GO:0048449//floral organ formation;GO:0009640//photomorphogenesis;GO:0019915//lipid storage;GO:0010051//xylem and phloem pattern formation;GO:0010182//sugar mediated signaling pathway;GO:0010090//trichome morphogenesis;GO:000…	GO:0005515//protein binding	GO:0005618//cell wall;GO:0005829//cytosol;GO:0005886//plasma membrane;GO:0005634//nucleus
Afa-miR395b	CL3155.Contig9_All	44	0.418	52	0.5426	65	0.6051	54	0.5553	--	--	GO:0006260//DNA replication	GO:0003887//DNA-directed DNA polymerase activity;GO:0003677//DNA binding;GO:0005524//ATP binding;GO:0016887//ATPase activity	GO:0005634//nucleus;GO:0005663//DNA replication factor C complex
Afa-miR395b	Unigene22628_All	10	0.5614	53	3.2679	20	1.1001	26	1.58	sp|Q9LP24|Y1571_ARATH	Probable leucine-rich repeat receptor-like protein kinase At1g35710 OS=Arabidopsis thaliana GN=At1g35710 PE=2 SV=1	GO:0009814//defense response, incompatible interaction;GO:0000165//MAPK cascade	GO:0005488//binding;GO:0004672//protein kinase activity	GO:0016020//membrane
Afa-miR395b	CL1758.Contig4_All	185	2.3174	117	1.6096	266	3.2647	139	1.8847	sp|Q94KD8|BXL2_ARATH	Probable beta-D-xylosidase 2 OS=Arabidopsis thaliana GN=BXL2 PE=2 SV=1	GO:0008152//metabolic process	GO:0004553//hydrolase activity, hydrolyzing O-glycosyl compounds	0
Afa-miR395b	CL1254.Contig1_All	0	0	0	0	0	0	0	0	sp|Q9LK03|PERK2_ARATH	Proline-rich receptor-like protein kinase PERK2 OS=Arabidopsis thaliana GN=PERK2 PE=2 SV=3	GO:0006289//nucleotide-excision repair;GO:0010224//response to UV-B;GO:0045132//meiotic chromosome segregation;GO:0033044//regulation of chromosome organization;GO:0006302//double-strand break repair;GO:0042138//meiotic DNA double-strand break formation;GO:0007062//sister chromatid cohesion;GO:0007131//reciprocal meiotic recombination	GO:0003887//DNA-directed DNA polymerase activity;GO:0003677//DNA binding	GO:0005634//nucleus
Afa-miR395b	Unigene33537_All	14451	257.547	16589	324.696	10991	191.919	12095	233.323	sp|Q43432|VATB1_GOSHI	V-type proton ATPase subunit B 1 OS=Gossypium hirsutum PE=2 SV=1	GO:0006098//pentose-phosphate shunt;GO:0006094//gluconeogenesis;GO:0046034//ATP metabolic process;GO:0051017//actin filament bundle assembly;GO:0009651//response to salt stress;GO:0010498//proteasomal protein catabolic process;GO:0015991//ATP hydrolysis coupled proton transport;GO:0051693//actin filament capping	GO:0046961//proton-transporting ATPase activity, rotational mechanism;GO:0046933//hydrogen ion transporting ATP synthase activity, rotational mechanism;GO:0051015//actin filament binding;GO:0005524//ATP binding	GO:0005774//vacuolar membrane;GO:0009941//chloroplast envelope;GO:0033180//proton-transporting V-type ATPase, V1 domain;GO:0005794//Golgi apparatus;GO:0005886//plasma membrane
Afa-miR395b	CL4269.Contig2_All	0	0	6	0.6773	4	0.4028	6	0.6675	--	--	GO:0000278//mitotic cell cycle;GO:0007155//cell adhesion;GO:0009793//embryo development ending in seed dormancy;GO:0009910//negative regulation of flower development;GO:0045010//actin nucleation;GO:0048453//sepal formation;GO:0042742//defense response to bacterium;GO:0003002//regionalization;GO:0010090//trichome morphogenesis;GO:0048451//petal formation;GO:0048765//root hair cell differentiation;…	GO:0005515//protein binding;GO:0016740//transferase activity;GO:0004386//helicase activity;GO:0003677//DNA binding;GO:0003682//chromatin binding;GO:0005524//ATP binding	GO:0016514//SWI/SNF complex;GO:0005618//cell wall
Afa-miR395b	Unigene9658_All	204	11.8845	211	13.4999	313	17.8656	102	6.432	sp|Q56YU0|AL2C4_ARATH	Aldehyde dehydrogenase family 2 member C4 OS=Arabidopsis thaliana GN=ALDH2C4 PE=1 SV=2	GO:0009699//phenylpropanoid biosynthetic process;GO:0055114//oxidation-reduction process	GO:0001758//retinal dehydrogenase activity;GO:0050269//coniferyl-aldehyde dehydrogenase activity	0
Afa-miR395b	Unigene9186_All	29	1.0267	82	3.1883	55	1.9078	37	1.4179	sp|Q9SRM9|ALMT8_ARATH	Aluminum-activated malate transporter 8 OS=Arabidopsis thaliana GN=ALMT8 PE=3 SV=1	GO:0015743//malate transport	0	GO:0016020//membrane
Afa-miR395b	CL5438.Contig2_All	31	0.8444	42	1.2565	31	0.8273	60	1.7691	sp|Q9FPQ6|GP1_CHLRE	Vegetative cell wall protein gp1 OS=Chlamydomonas reinhardtii GN=GP1 PE=2 SV=1	0	0	GO:0005739//mitochondrion
Afa-miR395b	Unigene750_All	420	9.8548	975	25.1246	588	13.5175	1386	35.2009	--	--	0	0	0
Afa-miR395b	CL1758.Contig3_All	111	0.9527	127	1.1971	32	0.2691	36	0.3344	sp|Q94KD8|BXL2_ARATH	Probable beta-D-xylosidase 2 OS=Arabidopsis thaliana GN=BXL2 PE=2 SV=1	GO:0008152//metabolic process	GO:0004553//hydrolase activity, hydrolyzing O-glycosyl compounds	0
Afa-miR395b	CL3155.Contig2_All	0	0	0	0	0	0	0	0	--	--	GO:0006260//DNA replication	GO:0003887//DNA-directed DNA polymerase activity;GO:0003677//DNA binding;GO:0005524//ATP binding;GO:0016887//ATPase activity	GO:0005634//nucleus;GO:0005663//DNA replication factor C complex
Afa-miR395b	CL4269.Contig1_All	57	0.5984	1004	11.5749	416	4.2786	1292	14.6805	sp|Q8RXS6|INO80_ARATH	DNA helicase INO80 OS=Arabidopsis thaliana GN=INO80 PE=2 SV=2	GO:0000278//mitotic cell cycle;GO:0007155//cell adhesion;GO:0009793//embryo development ending in seed dormancy;GO:0009910//negative regulation of flower development;GO:0045010//actin nucleation;GO:0048453//sepal formation;GO:0042742//defense response to bacterium;GO:0003002//regionalization;GO:0010090//trichome morphogenesis;GO:0048451//petal formation;GO:0048765//root hair cell differentiation;…	GO:0005515//protein binding;GO:0004386//helicase activity;GO:0003677//DNA binding;GO:0003682//chromatin binding;GO:0005524//ATP binding	GO:0016514//SWI/SNF complex;GO:0005618//cell wall
Afa-miR395b	CL7318.Contig1_All	402	5.032	889	12.2212	359	4.4028	830	11.2457	sp|O64477|Y2913_ARATH	G-type lectin S-receptor-like serine/threonine-protein kinase At2g19130 OS=Arabidopsis thaliana GN=At2g19130 PE=2 SV=1	GO:0009987//cellular process	GO:0016301//kinase activity	GO:0016023//cytoplasmic membrane-bounded vesicle
Afa-miR395b	Unigene2339_All	123	5.3997	108	5.207	171	7.355	35	1.6631	--	--	0	0	0
Afa-miR395b	CL2483.Contig4_All	106	2.183	205	4.6367	114	2.3003	294	6.5538	--	--	0	0	0
Afa-miR395b	CL1254.Contig8_All	19	0.3164	22	0.4024	29	0.4732	28	0.5047	--	--	GO:0006289//nucleotide-excision repair;GO:0010224//response to UV-B;GO:0045132//meiotic chromosome segregation;GO:0033044//regulation of chromosome organization;GO:0006302//double-strand break repair;GO:0042138//meiotic DNA double-strand break formation;GO:0007062//sister chromatid cohesion;GO:0007131//reciprocal meiotic recombination	GO:0003887//DNA-directed DNA polymerase activity;GO:0003677//DNA binding	GO:0005634//nucleus
Afa-miR395b	Unigene380_All	10	0.194	11	0.2343	3	0.057	5	0.105	sp|Q9LIK9|APS1_ARATH	ATP sulfurylase 1, chloroplastic OS=Arabidopsis thaliana GN=APS1 PE=1 SV=1	GO:0006833//water transport;GO:0009793//embryo development ending in seed dormancy;GO:0009853//photorespiration;GO:0048573//photoperiodism, flowering;GO:0001887//selenium compound metabolic process;GO:0010114//response to red light;GO:0010155//regulation of proton transport;GO:0048481//ovule development;GO:0019761//glucosinolate biosynthetic process;GO:0000103//sulfate assimilation;GO:0009684//in…	GO:0008878//glucose-1-phosphate adenylyltransferase activity;GO:0004781//sulfate adenylyltransferase (ATP) activity	GO:0009570//chloroplast stroma;GO:0005829//cytosol;GO:0030931//heterotetrameric ADPG pyrophosphorylase complex;GO:0005886//plasma membrane;GO:0005739//mitochondrion;GO:0048046//apoplast
Afa-miR395b	CL1015.Contig1_All	203	4.1357	90	2.0137	769	15.3496	101	2.2272	sp|Q9LHE3|ASPG2_ARATH	Protein ASPARTIC PROTEASE IN GUARD CELL 2 OS=Arabidopsis thaliana GN=ASPG2 PE=2 SV=1	0	GO:0008233//peptidase activity	GO:0009505//plant-type cell wall;GO:0016023//cytoplasmic membrane-bounded vesicle;GO:0048046//apoplast
Afa-miR395b	Unigene4883_All	338	3.578	1928	22.4142	977	10.1329	3493	40.0231	--	--	GO:0009165//nucleotide biosynthetic process;GO:0034645//cellular macromolecule biosynthetic process;GO:0090304	GO:0016740//transferase activity	GO:0005829//cytosol
Afa-miR395b	CL6361.Contig1_All	8	0.6243	12	1.0284	12	0.9174	4	0.3379	--	--	0	0	0
Afa-miR395b	Unigene24356_All	54	1.803	163	5.9769	36	1.1776	121	4.3729	--	--	GO:0042538//hyperosmotic salinity response;GO:0009409//response to cold;GO:0006810//transport;GO:0009408//response to heat;GO:0009416//response to light stimulus	GO:0005215//transporter activity	GO:0005773//vacuole;GO:0005886//plasma membrane;GO:0005783//endoplasmic reticulum;GO:0005739//mitochondrion
Afa-miR395b	CL5438.Contig3_All	85	1.5317	122	2.4145	131	2.3129	127	2.4772	sp|Q9FPQ6|GP1_CHLRE	Vegetative cell wall protein gp1 OS=Chlamydomonas reinhardtii GN=GP1 PE=2 SV=1	0	0	0
Afa-miR395b	Unigene36647_All	87	3.5619	85	3.8219	73	2.9282	59	2.6146	--	--	0	0	0
Afa-miR395b	Unigene13499_All	1421	23.412	1915	34.6506	1385	22.3571	2091	37.29	sp|Q94AD9|C3H3_ARATH	Zinc finger CCCH domain-containing protein 3 OS=Arabidopsis thaliana GN=At1g04990 PE=2 SV=1	0	0	0
Afa-miR395b	CL1254.Contig4_All	2942	18.0187	5154	34.6675	3079	18.4762	4083	27.0678	sp|Q9SV30|GATA8_ARATH	GATA transcription factor 8 OS=Arabidopsis thaliana GN=GATA8 PE=2 SV=1	GO:0006289//nucleotide-excision repair;GO:0010224//response to UV-B;GO:0045132//meiotic chromosome segregation;GO:0033044//regulation of chromosome organization;GO:0006302//double-strand break repair;GO:0042138//meiotic DNA double-strand break formation;GO:0007062//sister chromatid cohesion;GO:0007131//reciprocal meiotic recombination	GO:0003887//DNA-directed DNA polymerase activity	GO:0005634//nucleus
Afa-miR395b	CL3145.Contig3_All	79	1.3486	234	4.387	180	3.0106	289	5.3401	sp|O23324|APS3_ARATH	ATP-sulfurylase 3, chloroplastic OS=Arabidopsis thaliana GN=APS3 PE=1 SV=1	GO:0046686//response to cadmium ion;GO:0000103//sulfate assimilation	GO:0004781//sulfate adenylyltransferase (ATP) activity	GO:0005886//plasma membrane;GO:0009570//chloroplast stroma;GO:0005739//mitochondrion
Afa-miR395b	CL3145.Contig5_All	404	7.1477	531	10.3176	797	13.8155	594	11.3754	sp|Q9LIK9|APS1_ARATH	ATP sulfurylase 1, chloroplastic OS=Arabidopsis thaliana GN=APS1 PE=1 SV=1	GO:0046686//response to cadmium ion;GO:0000103//sulfate assimilation	GO:0004781//sulfate adenylyltransferase (ATP) activity	GO:0005886//plasma membrane;GO:0009570//chloroplast stroma;GO:0005739//mitochondrion
Afa-miR395b	Unigene10400_All	254	5.6741	761	18.6701	534	11.6877	1141	27.5895	sp|Q7GB25|AB5C_ARATH	ABC transporter C family member 5 OS=Arabidopsis thaliana GN=ABCC5 PE=2 SV=2	GO:0000226//microtubule cytoskeleton organization;GO:0030007//cellular potassium ion homeostasis;GO:0000911//cytokinesis by cell plate formation;GO:0009651//response to salt stress;GO:0043090//amino acid import;GO:0006888//ER to Golgi vesicle-mediated transport	GO:0008281//sulfonylurea receptor activity;GO:0016887//ATPase activity	GO:0000325//plant-type vacuole;GO:0005774//vacuolar membrane
Afa-miR395b	CL5438.Contig1_All	4	0.1035	4	0.1137	2	0.0507	4	0.112	sp|Q9FPQ6|GP1_CHLRE	Vegetative cell wall protein gp1 OS=Chlamydomonas reinhardtii GN=GP1 PE=2 SV=1	0	0	GO:0005739//mitochondrion
Afa-miR395b	Unigene6095_All	454	15.0108	375	13.6169	399	12.9254	482	17.25	sp|Q9M376|VA727_ARATH	Vesicle-associated membrane protein 727 OS=Arabidopsis thaliana GN=VAMP727 PE=2 SV=1	GO:0006623//protein targeting to vacuole;GO:0016192//vesicle-mediated transport;GO:0007033//vacuole organization	0	GO:0005768//endosome;GO:0016023//cytoplasmic membrane-bounded vesicle;GO:0031201//SNARE complex;GO:0016021//integral to membrane
Afa-miR395b	CL1539.Contig3_All	2	0.0122	124	0.8327	82	0.4913	124	0.8207	--	--	0	0	0
Afa-miR395b	CL1254.Contig3_All	0	0	0	0	2	0.0198	0	0	sp|Q9LK03|PERK2_ARATH	Proline-rich receptor-like protein kinase PERK2 OS=Arabidopsis thaliana GN=PERK2 PE=2 SV=3	GO:0006289//nucleotide-excision repair;GO:0010224//response to UV-B;GO:0045132//meiotic chromosome segregation;GO:0033044//regulation of chromosome organization;GO:0006302//double-strand break repair;GO:0042138//meiotic DNA double-strand break formation;GO:0007062//sister chromatid cohesion;GO:0007131//reciprocal meiotic recombination	GO:0003887//DNA-directed DNA polymerase activity	GO:0005634//nucleus
Afa-miR395b	CL3145.Contig1_All	53	0.8222	120	2.0446	100	1.52	196	3.2914	sp|Q9LIK9|APS1_ARATH	ATP sulfurylase 1, chloroplastic OS=Arabidopsis thaliana GN=APS1 PE=1 SV=1	GO:0046686//response to cadmium ion;GO:0000103//sulfate assimilation	GO:0004781//sulfate adenylyltransferase (ATP) activity	GO:0005886//plasma membrane;GO:0009570//chloroplast stroma;GO:0005739//mitochondrion
Afa-miR395b	CL3145.Contig4_All	15	0.2391	327	5.7255	80	1.2496	310	5.3497	sp|O23324|APS3_ARATH	ATP-sulfurylase 3, chloroplastic OS=Arabidopsis thaliana GN=APS3 PE=1 SV=1	GO:0000103//sulfate assimilation	GO:0004781//sulfate adenylyltransferase (ATP) activity	GO:0009507//chloroplast
Afa-miR395b	CL3145.Contig2_All	2329	41.3776	2485	48.4864	2209	38.4515	1534	29.4995	sp|Q9LIK9|APS1_ARATH	ATP sulfurylase 1, chloroplastic OS=Arabidopsis thaliana GN=APS1 PE=1 SV=1	GO:0006833//water transport;GO:0009793//embryo development ending in seed dormancy;GO:0009853//photorespiration;GO:0048573//photoperiodism, flowering;GO:0001887//selenium compound metabolic process;GO:0010114//response to red light;GO:0010155//regulation of proton transport;GO:0048481//ovule development;GO:0019761//glucosinolate biosynthetic process;GO:0000103//sulfate assimilation;GO:0009684//in…	GO:0008878//glucose-1-phosphate adenylyltransferase activity;GO:0004781//sulfate adenylyltransferase (ATP) activity	GO:0009570//chloroplast stroma;GO:0005829//cytosol;GO:0030931//heterotetrameric ADPG pyrophosphorylase complex;GO:0005886//plasma membrane;GO:0005739//mitochondrion;GO:0048046//apoplast
Afa-miR396a	CL7229.Contig2_All	40	2.7773	10	0.7625	35	2.381	4	0.3006	--	--	0	0	0
Afa-miR396a	CL7229.Contig1_All	28	2.4364	4	0.3822	34	2.8986	4	0.3767	--	--	0	0	0
Afa-miR396a	Unigene6593_All	11	1.0483	1	0.1047	19	1.7741	4	0.4126	--	--	0	0	0
Afa-miR396a	CL4735.Contig2_All	0	0	2	0.0177	2	0.0158	2	0.0174	sp|B9DFG3|ISE2_ARATH	DEAD-box ATP-dependent RNA helicase ISE2, chloroplastic OS=Arabidopsis thaliana GN=ISE2 PE=1 SV=2	GO:0031048//chromatin silencing by small RNA;GO:0045132//meiotic chromosome segregation;GO:0006813//potassium ion transport;GO:0007062//sister chromatid cohesion;GO:0035864//response to potassium ion	GO:0008026//ATP-dependent helicase activity;GO:0003676//nucleic acid binding;GO:0005524//ATP binding	GO:0005773//vacuole;GO:0005634//nucleus
Afa-miR396a	Unigene8377_All	42	0.4304	304	3.4214	67	0.6727	550	6.1007	sp|P10978|POLX_TOBAC	Retrovirus-related Pol polyprotein from transposon TNT 1-94 OS=Nicotiana tabacum PE=2 SV=1	0	0	GO:0005576//extracellular region;GO:0016023//cytoplasmic membrane-bounded vesicle
Afa-miR396a	Unigene8376_All	0	0	8	0.1356	0	0	4	0.0668	sp|P10978|POLX_TOBAC	Retrovirus-related Pol polyprotein from transposon TNT 1-94 OS=Nicotiana tabacum PE=2 SV=1	0	0	0
Afa-miR396a	Unigene22346_All	9935	227.925	7651	192.77	9699	218.008	5368	133.3	--	--	0	0	GO:0016020//membrane
Afa-miR396a	Unigene34659_All	97	0.8852	745	7.4669	647	5.7851	1077	10.6389	sp|Q7XSA2|AGO1B_ORYSJ	Protein argonaute 1B OS=Oryza sativa subsp. japonica GN=AGO1B PE=2 SV=3	GO:0006413//translational initiation;GO:0009850//auxin metabolic process;GO:0048830//adventitious root development;GO:0009616//virus induced gene silencing;GO:0009965//leaf morphogenesis;GO:0009733//response to auxin stimulus;GO:0010218//response to far red light;GO:0009793//embryo development ending in seed dormancy;GO:0035195//gene silencing by miRNA;GO:0016246//RNA interference	GO:0003743//translation initiation factor activity;GO:0035198//miRNA binding;GO:0004521//endoribonuclease activity;GO:0035197//siRNA binding	GO:0005829//cytosol;GO:0005634//nucleus
Afa-miR396a	CL3211.Contig1_All	371	12.6223	562	20.999	660	22.0004	628	23.1269	--	--	GO:0006623//protein targeting to vacuole;GO:0009060//aerobic respiration;GO:0046686//response to cadmium ion;GO:0006096//glycolysis	0	GO:0005739//mitochondrion
Afa-miR396a	CL4735.Contig4_All	7	0.0523	13	0.1068	4	0.0293	6	0.0486	sp|B9DFG3|ISE2_ARATH	DEAD-box ATP-dependent RNA helicase ISE2, chloroplastic OS=Arabidopsis thaliana GN=ISE2 PE=1 SV=2	GO:0031048//chromatin silencing by small RNA;GO:0045132//meiotic chromosome segregation;GO:0006813//potassium ion transport;GO:0007062//sister chromatid cohesion;GO:0035864//response to potassium ion	GO:0008026//ATP-dependent helicase activity;GO:0003676//nucleic acid binding;GO:0005524//ATP binding	GO:0005773//vacuole;GO:0005634//nucleus
Afa-miR396a	CL8261.Contig4_All	33	0.6182	32	0.6584	93	1.7071	35	0.7098	sp|Q6H7J6|YSL14_ORYSJ	Probable metal-nicotianamine transporter YSL14 OS=Oryza sativa subsp. japonica GN=YSL14 PE=2 SV=1	GO:0055085//transmembrane transport	0	GO:0016021//integral to membrane;GO:0005886//plasma membrane
Afa-miR396a	CL4735.Contig1_All	0	0	0	0	0	0	0	0	sp|B9DFG3|ISE2_ARATH	DEAD-box ATP-dependent RNA helicase ISE2, chloroplastic OS=Arabidopsis thaliana GN=ISE2 PE=1 SV=2	GO:0031048//chromatin silencing by small RNA;GO:0045132//meiotic chromosome segregation;GO:0006813//potassium ion transport;GO:0007062//sister chromatid cohesion;GO:0035864//response to potassium ion	GO:0008026//ATP-dependent helicase activity;GO:0003676//nucleic acid binding;GO:0005524//ATP binding	GO:0005773//vacuole;GO:0005634//nucleus
Afa-miR396a	CL9649.Contig3_All	327	3.1172	693	7.2552	272	2.5404	1119	11.5463	sp|P10978|POLX_TOBAC	Retrovirus-related Pol polyprotein from transposon TNT 1-94 OS=Nicotiana tabacum PE=2 SV=1	0	GO:0005488//binding	0
Afa-miR396a	Unigene30194_All	443	11.9904	416	12.3657	328	8.6981	619	18.1348	sp|O82314|U082_ARATH	Probable transcriptional regulatory protein At2g25830 OS=Arabidopsis thaliana GN=At2g25830 PE=2 SV=2	GO:0042819//vitamin B6 biosynthetic process;GO:0016226//iron-sulfur cluster assembly;GO:0009073//aromatic amino acid family biosynthetic process	0	GO:0009507//chloroplast
Afa-miR396a	CL761.Contig3_All	471	8.3029	465	9.0024	448	7.7376	463	8.8345	sp|Q84Y01|ITPK1_MAIZE	Inositol-tetrakisphosphate 1-kinase 1 OS=Zea mays GN=ITPK1 PE=2 SV=1	GO:0016310//phosphorylation;GO:0032957//inositol trisphosphate metabolic process	GO:0052726//inositol-1,3,4-trisphosphate 5-kinase activity;GO:0047325//inositol tetrakisphosphate 1-kinase activity;GO:0005524//ATP binding;GO:0000287//magnesium ion binding;GO:0052725//inositol-1,3,4-trisphosphate 6-kinase activity	GO:0005622//intracellular
Afa-miR396a	CL8261.Contig5_All	20	0.3491	28	0.5368	48	0.8209	6	0.1134	sp|Q5JQD7|YSL12_ORYSJ	Probable metal-nicotianamine transporter YSL12 OS=Oryza sativa subsp. japonica GN=YSL12 PE=2 SV=2	GO:0055085//transmembrane transport	0	GO:0016021//integral to membrane;GO:0005886//plasma membrane
Afa-miR396a	CL8488.Contig1_All	1277	11.1316	531	5.0834	651	5.5599	807	7.6144	sp|Q7XSA2|AGO1B_ORYSJ	Protein argonaute 1B OS=Oryza sativa subsp. japonica GN=AGO1B PE=2 SV=3	GO:0006413//translational initiation;GO:0009850//auxin metabolic process;GO:0048830//adventitious root development;GO:0009616//virus induced gene silencing;GO:0009965//leaf morphogenesis;GO:0009733//response to auxin stimulus;GO:0010218//response to far red light;GO:0009793//embryo development ending in seed dormancy;GO:0035195//gene silencing by miRNA;GO:0016246//RNA interference	GO:0003743//translation initiation factor activity;GO:0035198//miRNA binding;GO:0004521//endoribonuclease activity;GO:0035197//siRNA binding	GO:0005829//cytosol;GO:0005634//nucleus
Afa-miR396a	CL9000.Contig1_All	2	0.0228	21	0.2633	32	0.3579	9	0.1112	sp|Q8GXJ4|GLR34_ARATH	Glutamate receptor 3.4 OS=Arabidopsis thaliana GN=GLR3.4 PE=2 SV=2	GO:0006811//ion transport;GO:0035235//ionotropic glutamate receptor signaling pathway;GO:0007186//G-protein coupled receptor signaling pathway	GO:0005234//extracellular-glutamate-gated ion channel activity;GO:0004970//ionotropic glutamate receptor activity;GO:0004965//G-protein coupled GABA receptor activity	GO:0030288//outer membrane-bounded periplasmic space;GO:0016021//integral to membrane;GO:0009536//plastid;GO:0016023//cytoplasmic membrane-bounded vesicle;GO:0005886//plasma membrane
Afa-miR396a	Unigene34610_All	16	1.6546	6	0.6814	11	1.1145	1	0.1119	--	--	0	0	0
Afa-miR396a	CL4735.Contig3_All	0	0	0	0	0	0	0	0	sp|B9DFG3|ISE2_ARATH	DEAD-box ATP-dependent RNA helicase ISE2, chloroplastic OS=Arabidopsis thaliana GN=ISE2 PE=1 SV=2	GO:0031048//chromatin silencing by small RNA;GO:0045132//meiotic chromosome segregation;GO:0006813//potassium ion transport;GO:0007062//sister chromatid cohesion;GO:0035864//response to potassium ion	GO:0008026//ATP-dependent helicase activity;GO:0003676//nucleic acid binding;GO:0005524//ATP binding	GO:0005773//vacuole;GO:0005634//nucleus
Afa-miR396a	CL9000.Contig2_All	142	1.2378	256	2.4508	436	3.7237	108	1.019	sp|Q8GXJ4|GLR34_ARATH	Glutamate receptor 3.4 OS=Arabidopsis thaliana GN=GLR3.4 PE=2 SV=2	GO:0006811//ion transport;GO:0035235//ionotropic glutamate receptor signaling pathway;GO:0007186//G-protein coupled receptor signaling pathway	GO:0005234//extracellular-glutamate-gated ion channel activity;GO:0004970//ionotropic glutamate receptor activity;GO:0004965//G-protein coupled GABA receptor activity	GO:0030288//outer membrane-bounded periplasmic space;GO:0016021//integral to membrane;GO:0009536//plastid;GO:0016023//cytoplasmic membrane-bounded vesicle;GO:0005886//plasma membrane
Afa-miR396b	CL4156.Contig1_All	160	9.6517	41	2.7162	311	18.3809	23	1.5018	sp|Q6AWY6|GRF3_ORYSJ	Growth-regulating factor 3 OS=Oryza sativa subsp. japonica GN=GRF3 PE=3 SV=2	0	0	GO:0009536//plastid
Afa-miR396b	CL4156.Contig2_All	72	4.4865	21	1.4371	182	11.1113	9	0.607	sp|Q6AWY6|GRF3_ORYSJ	Growth-regulating factor 3 OS=Oryza sativa subsp. japonica GN=GRF3 PE=3 SV=2	0	0	GO:0009536//plastid
Afa-miR396b	CL6304.Contig1_All	18	0.5133	21	0.6577	6	0.1676	0	0	sp|Q6ZIK5|GRF4_ORYSJ	Growth-regulating factor 4 OS=Oryza sativa subsp. japonica GN=GRF4 PE=2 SV=1	0	0	GO:0009536//plastid
Afa-miR396b	CL6352.Contig1_All	48	2.4051	42	2.3112	142	6.9712	35	1.8983	sp|Q6AWY2|GRF7_ORYSJ	Growth-regulating factor 7 OS=Oryza sativa subsp. japonica GN=GRF7 PE=2 SV=2	GO:0006355//regulation of transcription, DNA-dependent	GO:0005524//ATP binding;GO:0016818//hydrolase activity, acting on acid anhydrides, in phosphorus-containing anhydrides	GO:0009536//plastid;GO:0005634//nucleus
Afa-miR396b	CL7415.Contig2_All	344	9.3257	80	2.3818	560	14.8741	13	0.3815	sp|Q9M9C5|Y1680_ARATH	Probable leucine-rich repeat receptor-like protein kinase At1g68400 OS=Arabidopsis thaliana GN=At1g68400 PE=2 SV=1	GO:0008152//metabolic process	GO:0016772//transferase activity, transferring phosphorus-containing groups	GO:0016023//cytoplasmic membrane-bounded vesicle
Afa-miR396b	Unigene14598_All	57	4.4787	77	6.6445	169	13.0102	74	6.2936	--	--	0	0	0
Afa-miR396b	Unigene2347_All	1353	34.3012	1134	31.5735	2136	53.056	955	26.2065	sp|Q6AWY4|GRF5_ORYSJ	Growth-regulating factor 5 OS=Oryza sativa subsp. japonica GN=GRF5 PE=2 SV=1	0	0	GO:0043231//intracellular membrane-bounded organelle
Afa-miR396b	Unigene17362_All	76	4.1438	33	1.976	213	11.3784	70	4.1312	--	--	0	0	0
Afa-miR396b	Unigene8372_All	800	18.3039	511	12.8402	1160	26.0036	100	2.4766	sp|Q6AWY3|GRF6_ORYSJ	Growth-regulating factor 6 OS=Oryza sativa subsp. japonica GN=GRF6 PE=2 SV=2	0	0	GO:0009536//plastid
Afa-miR396b	CL6304.Contig2_All	6	0.2015	19	0.7008	6	0.1974	1	0.0364	sp|Q6ZIK5|GRF4_ORYSJ	Growth-regulating factor 4 OS=Oryza sativa subsp. japonica GN=GRF4 PE=2 SV=1	0	0	GO:0043231//intracellular membrane-bounded organelle
Afa-miR396b	CL6838.Contig2_All	65	0.6915	78	0.9113	92	0.9589	102	1.1746	sp|Q9SSQ4|FRS6_ARATH	Protein FAR1-RELATED SEQUENCE 6 OS=Arabidopsis thaliana GN=FRS6 PE=2 SV=1	0	0	0
Afa-miR396b	CL6352.Contig2_All	95	3.7847	283	12.382	323	12.6076	206	8.8832	sp|Q6AWY3|GRF6_ORYSJ	Growth-regulating factor 6 OS=Oryza sativa subsp. japonica GN=GRF6 PE=2 SV=2	0	0	0
Afa-miR396b	Unigene25527_All	22	1.808	66	5.9567	55	4.4284	73	6.4935	sp|Q39128|KAT1_ARATH	Potassium channel KAT1 OS=Arabidopsis thaliana GN=KAT1 PE=1 SV=2	GO:0009644//response to high light intensity;GO:0007623//circadian rhythm;GO:0010118//stomatal movement;GO:0055085//transmembrane transport;GO:0006813//potassium ion transport	GO:0005249//voltage-gated potassium channel activity	GO:0005886//plasma membrane;GO:0016021//integral to membrane
Afa-miR396b	CL5165.Contig1_All	50	5.2994	12	1.3968	58	6.0229	18	2.065	sp|Q6AWY8|GRF1_ORYSJ	Growth-regulating factor 1 OS=Oryza sativa subsp. japonica GN=GRF1 PE=3 SV=1	GO:0006355//regulation of transcription, DNA-dependent	GO:0005524//ATP binding;GO:0016818//hydrolase activity, acting on acid anhydrides, in phosphorus-containing anhydrides	GO:0005634//nucleus
Afa-miR396b	CL8261.Contig5_All	20	0.3491	28	0.5368	48	0.8209	6	0.1134	sp|Q5JQD7|YSL12_ORYSJ	Probable metal-nicotianamine transporter YSL12 OS=Oryza sativa subsp. japonica GN=YSL12 PE=2 SV=2	GO:0055085//transmembrane transport	0	GO:0016021//integral to membrane;GO:0005886//plasma membrane
Afa-miR396b	CL3730.Contig1_All	98	3.8635	78	3.3771	107	4.1329	72	3.0724	sp|Q9LK03|PERK2_ARATH	Proline-rich receptor-like protein kinase PERK2 OS=Arabidopsis thaliana GN=PERK2 PE=2 SV=3	0	0	0
Afa-miR396b	Unigene6593_All	11	1.0483	1	0.1047	19	1.7741	4	0.4126	--	--	0	0	0
Afa-miR396b	Unigene22346_All	9935	227.925	7651	192.77	9699	218.008	5368	133.3	--	--	0	0	GO:0016020//membrane
Afa-miR396b	Unigene10428_All	3225	93.2219	1893	60.0947	3636	102.975	1219	38.1404	sp|P57758|CTNS_ARATH	Cystinosin homolog OS=Arabidopsis thaliana GN=At5g40670 PE=2 SV=1	0	0	GO:0016023//cytoplasmic membrane-bounded vesicle;GO:0005774//vacuolar membrane;GO:0009507//chloroplast;GO:0005886//plasma membrane
Afa-miR396b	Unigene17753_All	83	5.4726	23	1.6655	53	3.4238	11	0.7851	--	--	0	0	GO:0009536//plastid
Afa-miR396b	CL612.Contig1_All	101	4.1957	31	1.4143	63	2.5641	7	0.3148	sp|Q6EPP9|GRF10_ORYSJ	Growth-regulating factor 10 OS=Oryza sativa subsp. japonica GN=GRF10 PE=2 SV=1	GO:0006355//regulation of transcription, DNA-dependent	GO:0005524//ATP binding;GO:0016818//hydrolase activity, acting on acid anhydrides, in phosphorus-containing anhydrides	GO:0005634//nucleus
Afa-miR396b	CL7229.Contig1_All	28	2.4364	4	0.3822	34	2.8986	4	0.3767	--	--	0	0	0
Afa-miR396b	CL7229.Contig2_All	40	2.7773	10	0.7625	35	2.381	4	0.3006	--	--	0	0	0
Afa-miR396b	CL5165.Contig2_All	6	0.3314	5	0.3033	5	0.2706	7	0.4185	sp|A2XA73|GRF1_ORYSI	Growth-regulating factor 1 OS=Oryza sativa subsp. indica GN=GRF1 PE=2 SV=1	GO:0006351//transcription, DNA-dependent	0	0
Afa-miR396b	CL5165.Contig3_All	5	0.2037	20	0.895	12	0.4791	58	2.558	sp|Q6AWY8|GRF1_ORYSJ	Growth-regulating factor 1 OS=Oryza sativa subsp. japonica GN=GRF1 PE=3 SV=1	0	0	0
Afa-miR396b	CL6838.Contig1_All	18	0.1874	2	0.0229	14	0.1428	6	0.0676	sp|Q9SSQ4|FRS6_ARATH	Protein FAR1-RELATED SEQUENCE 6 OS=Arabidopsis thaliana GN=FRS6 PE=2 SV=1	0	0	0
Afa-miR396b	CL8261.Contig4_All	33	0.6182	32	0.6584	93	1.7071	35	0.7098	sp|Q6H7J6|YSL14_ORYSJ	Probable metal-nicotianamine transporter YSL14 OS=Oryza sativa subsp. japonica GN=YSL14 PE=2 SV=1	GO:0055085//transmembrane transport	0	GO:0016021//integral to membrane;GO:0005886//plasma membrane
Afa-miR396b	CL6838.Contig3_All	10	0.1069	6	0.0705	15	0.1571	6	0.0694	sp|Q9SSQ4|FRS6_ARATH	Protein FAR1-RELATED SEQUENCE 6 OS=Arabidopsis thaliana GN=FRS6 PE=2 SV=1	0	0	0
Afa-miR396b	Unigene38181_All	3776	95.872	2006	55.9356	3600	89.5538	1067	29.3236	sp|Q7XUD0|EXP10_ORYSJ	Expansin-A10 OS=Oryza sativa subsp. japonica GN=EXPA10 PE=2 SV=2	GO:0009831//plant-type cell wall modification involved in multidimensional cell growth;GO:0009828//plant-type cell wall loosening;GO:0009826//unidimensional cell growth	0	GO:0005618//cell wall;GO:0005576//extracellular region;GO:0016020//membrane
Afa-miR396b	Unigene18279_All	1141	28.1505	1450	39.2885	1126	27.2183	911	24.3283	--	--	0	0	GO:0009536//plastid
Afa-miR396b	Unigene32129_All	0	0	29	3.3756	15	1.5577	71	8.1454	--	--	0	0	0
Afa-miR396b	Unigene7462_All	15	2.3197	11	1.8682	5	0.7576	4	0.6696	--	--	0	0	0
Afa-miR396c	CL6352.Contig1_All	48	2.4051	42	2.3112	142	6.9712	35	1.8983	sp|Q6AWY2|GRF7_ORYSJ	Growth-regulating factor 7 OS=Oryza sativa subsp. japonica GN=GRF7 PE=2 SV=2	GO:0006355//regulation of transcription, DNA-dependent	GO:0005524//ATP binding;GO:0016818//hydrolase activity, acting on acid anhydrides, in phosphorus-containing anhydrides	GO:0009536//plastid;GO:0005634//nucleus
Afa-miR396c	CL4156.Contig2_All	72	4.4865	21	1.4371	182	11.1113	9	0.607	sp|Q6AWY6|GRF3_ORYSJ	Growth-regulating factor 3 OS=Oryza sativa subsp. japonica GN=GRF3 PE=3 SV=2	0	0	GO:0009536//plastid
Afa-miR396c	Unigene8372_All	800	18.3039	511	12.8402	1160	26.0036	100	2.4766	sp|Q6AWY3|GRF6_ORYSJ	Growth-regulating factor 6 OS=Oryza sativa subsp. japonica GN=GRF6 PE=2 SV=2	0	0	GO:0009536//plastid
Afa-miR396c	Unigene17362_All	76	4.1438	33	1.976	213	11.3784	70	4.1312	--	--	0	0	0
Afa-miR396c	Unigene14598_All	57	4.4787	77	6.6445	169	13.0102	74	6.2936	--	--	0	0	0
Afa-miR396c	Unigene2347_All	1353	34.3012	1134	31.5735	2136	53.056	955	26.2065	sp|Q6AWY4|GRF5_ORYSJ	Growth-regulating factor 5 OS=Oryza sativa subsp. japonica GN=GRF5 PE=2 SV=1	0	0	GO:0043231//intracellular membrane-bounded organelle
Afa-miR396c	CL7415.Contig2_All	344	9.3257	80	2.3818	560	14.8741	13	0.3815	sp|Q9M9C5|Y1680_ARATH	Probable leucine-rich repeat receptor-like protein kinase At1g68400 OS=Arabidopsis thaliana GN=At1g68400 PE=2 SV=1	GO:0008152//metabolic process	GO:0016772//transferase activity, transferring phosphorus-containing groups	GO:0016023//cytoplasmic membrane-bounded vesicle
Afa-miR396c	CL4156.Contig1_All	160	9.6517	41	2.7162	311	18.3809	23	1.5018	sp|Q6AWY6|GRF3_ORYSJ	Growth-regulating factor 3 OS=Oryza sativa subsp. japonica GN=GRF3 PE=3 SV=2	0	0	GO:0009536//plastid
Afa-miR396c	CL6304.Contig1_All	18	0.5133	21	0.6577	6	0.1676	0	0	sp|Q6ZIK5|GRF4_ORYSJ	Growth-regulating factor 4 OS=Oryza sativa subsp. japonica GN=GRF4 PE=2 SV=1	0	0	GO:0009536//plastid
Afa-miR396c	CL6838.Contig2_All	65	0.6915	78	0.9113	92	0.9589	102	1.1746	sp|Q9SSQ4|FRS6_ARATH	Protein FAR1-RELATED SEQUENCE 6 OS=Arabidopsis thaliana GN=FRS6 PE=2 SV=1	0	0	0
Afa-miR396c	Unigene22346_All	9935	227.925	7651	192.77	9699	218.008	5368	133.3	--	--	0	0	GO:0016020//membrane
Afa-miR396c	CL5165.Contig2_All	6	0.3314	5	0.3033	5	0.2706	7	0.4185	sp|A2XA73|GRF1_ORYSI	Growth-regulating factor 1 OS=Oryza sativa subsp. indica GN=GRF1 PE=2 SV=1	GO:0006351//transcription, DNA-dependent	0	0
Afa-miR396c	CL4727.Contig2_All	73	2.1921	107	3.5287	76	2.236	150	4.8755	sp|O64705|PP184_ARATH	Pentatricopeptide repeat-containing protein At2g34400 OS=Arabidopsis thaliana GN=PCMP-E23 PE=3 SV=2	0	0	GO:0009536//plastid
Afa-miR396c	CL6352.Contig2_All	95	3.7847	283	12.382	323	12.6076	206	8.8832	sp|Q6AWY3|GRF6_ORYSJ	Growth-regulating factor 6 OS=Oryza sativa subsp. japonica GN=GRF6 PE=2 SV=2	0	0	0
Afa-miR396c	CL7229.Contig1_All	28	2.4364	4	0.3822	34	2.8986	4	0.3767	--	--	0	0	0
Afa-miR396c	CL6304.Contig2_All	6	0.2015	19	0.7008	6	0.1974	1	0.0364	sp|Q6ZIK5|GRF4_ORYSJ	Growth-regulating factor 4 OS=Oryza sativa subsp. japonica GN=GRF4 PE=2 SV=1	0	0	GO:0043231//intracellular membrane-bounded organelle
Afa-miR396c	CL8261.Contig4_All	33	0.6182	32	0.6584	93	1.7071	35	0.7098	sp|Q6H7J6|YSL14_ORYSJ	Probable metal-nicotianamine transporter YSL14 OS=Oryza sativa subsp. japonica GN=YSL14 PE=2 SV=1	GO:0055085//transmembrane transport	0	GO:0016021//integral to membrane;GO:0005886//plasma membrane
Afa-miR396c	CL5165.Contig1_All	50	5.2994	12	1.3968	58	6.0229	18	2.065	sp|Q6AWY8|GRF1_ORYSJ	Growth-regulating factor 1 OS=Oryza sativa subsp. japonica GN=GRF1 PE=3 SV=1	GO:0006355//regulation of transcription, DNA-dependent	GO:0005524//ATP binding;GO:0016818//hydrolase activity, acting on acid anhydrides, in phosphorus-containing anhydrides	GO:0005634//nucleus
Afa-miR396c	CL5165.Contig3_All	5	0.2037	20	0.895	12	0.4791	58	2.558	sp|Q6AWY8|GRF1_ORYSJ	Growth-regulating factor 1 OS=Oryza sativa subsp. japonica GN=GRF1 PE=3 SV=1	0	0	0
Afa-miR396c	CL612.Contig1_All	101	4.1957	31	1.4143	63	2.5641	7	0.3148	sp|Q6EPP9|GRF10_ORYSJ	Growth-regulating factor 10 OS=Oryza sativa subsp. japonica GN=GRF10 PE=2 SV=1	GO:0006355//regulation of transcription, DNA-dependent	GO:0005524//ATP binding;GO:0016818//hydrolase activity, acting on acid anhydrides, in phosphorus-containing anhydrides	GO:0005634//nucleus
Afa-miR396c	Unigene29137_All	62	2.8582	31	1.5695	84	3.7941	41	2.0459	--	--	0	0	0
Afa-miR396c	Unigene18279_All	1141	28.1505	1450	39.2885	1126	27.2183	911	24.3283	--	--	0	0	GO:0009536//plastid
Afa-miR396c	CL3730.Contig1_All	98	3.8635	78	3.3771	107	4.1329	72	3.0724	sp|Q9LK03|PERK2_ARATH	Proline-rich receptor-like protein kinase PERK2 OS=Arabidopsis thaliana GN=PERK2 PE=2 SV=3	0	0	0
Afa-miR396c	CL7229.Contig2_All	40	2.7773	10	0.7625	35	2.381	4	0.3006	--	--	0	0	0
Afa-miR396c	CL9679.Contig3_All	177	2.2328	480	6.65	368	4.5483	705	9.6265	sp|Q6AST1|HOX32_ORYSJ	Homeobox-leucine zipper protein HOX32 OS=Oryza sativa subsp. japonica GN=HOX32 PE=2 SV=1	GO:0009944//polarity specification of adaxial/abaxial axis;GO:0009880//embryonic pattern specification;GO:0006355//regulation of transcription, DNA-dependent;GO:0010072//primary shoot apical meristem specification;GO:0009855//determination of bilateral symmetry;GO:0080060//integument development	GO:0043565//sequence-specific DNA binding;GO:0003700//sequence-specific DNA binding transcription factor activity	GO:0005634//nucleus
Afa-miR396c	CL6838.Contig1_All	18	0.1874	2	0.0229	14	0.1428	6	0.0676	sp|Q9SSQ4|FRS6_ARATH	Protein FAR1-RELATED SEQUENCE 6 OS=Arabidopsis thaliana GN=FRS6 PE=2 SV=1	0	0	0
Afa-miR396c	Unigene36885_All	33	1.2861	49	2.0972	87	3.3219	30	1.2655	--	--	0	0	0
Afa-miR396c	Unigene6593_All	11	1.0483	1	0.1047	19	1.7741	4	0.4126	--	--	0	0	0
Afa-miR396c	CL8261.Contig5_All	20	0.3491	28	0.5368	48	0.8209	6	0.1134	sp|Q5JQD7|YSL12_ORYSJ	Probable metal-nicotianamine transporter YSL12 OS=Oryza sativa subsp. japonica GN=YSL12 PE=2 SV=2	GO:0055085//transmembrane transport	0	GO:0016021//integral to membrane;GO:0005886//plasma membrane
Afa-miR396c	CL9679.Contig2_All	221	2.7725	397	5.4697	333	4.093	579	7.8623	sp|Q6AST1|HOX32_ORYSJ	Homeobox-leucine zipper protein HOX32 OS=Oryza sativa subsp. japonica GN=HOX32 PE=2 SV=1	GO:0009944//polarity specification of adaxial/abaxial axis;GO:0009880//embryonic pattern specification;GO:0006355//regulation of transcription, DNA-dependent;GO:0010072//primary shoot apical meristem specification;GO:0009855//determination of bilateral symmetry;GO:0080060//integument development	GO:0043565//sequence-specific DNA binding;GO:0003700//sequence-specific DNA binding transcription factor activity	GO:0005634//nucleus
Afa-miR396c	CL4727.Contig1_All	178	3.2196	231	4.5887	216	3.8278	221	4.3267	sp|O64705|PP184_ARATH	Pentatricopeptide repeat-containing protein At2g34400 OS=Arabidopsis thaliana GN=PCMP-E23 PE=3 SV=2	0	0	GO:0009536//plastid
Afa-miR396c	Unigene29427_All	3629	44.3329	3821	51.2642	4637	55.5006	4581	60.575	--	--	GO:0010498//proteasomal protein catabolic process;GO:0009926//auxin polar transport;GO:0010359//regulation of anion channel activity;GO:0007010//cytoskeleton organization;GO:0006094//gluconeogenesis	GO:0008270//zinc ion binding;GO:0004177//aminopeptidase activity;GO:0008237//metallopeptidase activity	GO:0005829//cytosol;GO:0005634//nucleus;GO:0005886//plasma membrane
Afa-miR396c	Unigene17753_All	83	5.4726	23	1.6655	53	3.4238	11	0.7851	--	--	0	0	GO:0009536//plastid
Afa-miR396c	CL6838.Contig3_All	10	0.1069	6	0.0705	15	0.1571	6	0.0694	sp|Q9SSQ4|FRS6_ARATH	Protein FAR1-RELATED SEQUENCE 6 OS=Arabidopsis thaliana GN=FRS6 PE=2 SV=1	0	0	0
Afa-miR396c	Unigene52165_All	0	0	25	3.8127	2	0.2721	1	0.1503	sp|Q02200|PERX_NICSY	Lignin-forming anionic peroxidase OS=Nicotiana sylvestris PE=2 SV=1	0	0	0
Afa-miR396c	Unigene10428_All	3225	93.2219	1893	60.0947	3636	102.975	1219	38.1404	sp|P57758|CTNS_ARATH	Cystinosin homolog OS=Arabidopsis thaliana GN=At5g40670 PE=2 SV=1	0	0	GO:0016023//cytoplasmic membrane-bounded vesicle;GO:0005774//vacuolar membrane;GO:0009507//chloroplast;GO:0005886//plasma membrane
Afa-miR396d	Unigene22346_All	9935	227.925	7651	192.77	9699	218.008	5368	133.3	--	--	0	0	GO:0016020//membrane
Afa-miR396d	CL8354.Contig1_All	43916	734.215	30137	553.347	45031	737.621	21831	395.064	sp|P25776|ORYA_ORYSJ	Oryzain alpha chain OS=Oryza sativa subsp. japonica GN=Os04g0650000 PE=1 SV=2	GO:0006508//proteolysis;GO:0009651//response to salt stress	GO:0016491//oxidoreductase activity;GO:0008234//cysteine-type peptidase activity	GO:0005773//vacuole;GO:0009507//chloroplast;GO:0048046//apoplast
Afa-miR396d	CL3211.Contig1_All	371	12.6223	562	20.999	660	22.0004	628	23.1269	--	--	GO:0006623//protein targeting to vacuole;GO:0009060//aerobic respiration;GO:0046686//response to cadmium ion;GO:0006096//glycolysis	0	GO:0005739//mitochondrion
Afa-miR396d	CL4555.Contig4_All	0	0	0	0	0	0	0	0	--	--	GO:0046786//viral replication complex formation and maintenance	0	GO:0005774//vacuolar membrane;GO:0005886//plasma membrane
Afa-miR396d	CL4555.Contig3_All	0	0	0	0	2	0.0445	2	0.0491	--	--	GO:0046786//viral replication complex formation and maintenance	0	GO:0005774//vacuolar membrane;GO:0005886//plasma membrane
Afa-miR396d	CL5165.Contig3_All	5	0.2037	20	0.895	12	0.4791	58	2.558	sp|Q6AWY8|GRF1_ORYSJ	Growth-regulating factor 1 OS=Oryza sativa subsp. japonica GN=GRF1 PE=3 SV=1	0	0	0
Afa-miR396d	CL4886.Contig1_All	0	0	0	0	0	0	0	0	--	--	0	0	0
Afa-miR396d	CL8831.Contig2_All	79	3.8507	273	14.614	17	0.8119	148	7.8084	sp|Q8LBQ7|ERF34_ARATH	Ethylene-responsive transcription factor ERF034 OS=Arabidopsis thaliana GN=ERF034 PE=2 SV=2	GO:0006355//regulation of transcription, DNA-dependent;GO:0050832//defense response to fungus	GO:0003677//DNA binding;GO:0003700//sequence-specific DNA binding transcription factor activity	GO:0009536//plastid;GO:0005634//nucleus
Afa-miR396d	CL1917.Contig1_All	1126	34.1133	1012	33.6715	602	17.8691	652	21.3809	sp|Q9ASV6|RR20_ARATH	30S ribosomal protein S20, chloroplastic OS=Arabidopsis thaliana GN=RPS20 PE=1 SV=1	GO:0006412//translation;GO:0006364//rRNA processing;GO:0015995//chlorophyll biosynthetic process	GO:0003723//RNA binding;GO:0003735//structural constituent of ribosome	GO:0005840//ribosome;GO:0009941//chloroplast envelope;GO:0009570//chloroplast stroma;GO:0016020//membrane
Afa-miR396d	CL4886.Contig4_All	0	0	0	0	0	0	0	0	--	--	0	0	0
Afa-miR396d	CL7415.Contig2_All	344	9.3257	80	2.3818	560	14.8741	13	0.3815	sp|Q9M9C5|Y1680_ARATH	Probable leucine-rich repeat receptor-like protein kinase At1g68400 OS=Arabidopsis thaliana GN=At1g68400 PE=2 SV=1	GO:0008152//metabolic process	GO:0016772//transferase activity, transferring phosphorus-containing groups	GO:0016023//cytoplasmic membrane-bounded vesicle
Afa-miR396d	CL6352.Contig2_All	95	3.7847	283	12.382	323	12.6076	206	8.8832	sp|Q6AWY3|GRF6_ORYSJ	Growth-regulating factor 6 OS=Oryza sativa subsp. japonica GN=GRF6 PE=2 SV=2	0	0	0
Afa-miR396d	CL4886.Contig3_All	0	0	0	0	0	0	0	0	--	--	0	0	0
Afa-miR396d	Unigene10428_All	3225	93.2219	1893	60.0947	3636	102.975	1219	38.1404	sp|P57758|CTNS_ARATH	Cystinosin homolog OS=Arabidopsis thaliana GN=At5g40670 PE=2 SV=1	0	0	GO:0016023//cytoplasmic membrane-bounded vesicle;GO:0005774//vacuolar membrane;GO:0009507//chloroplast;GO:0005886//plasma membrane
Afa-miR396d	CL4156.Contig1_All	160	9.6517	41	2.7162	311	18.3809	23	1.5018	sp|Q6AWY6|GRF3_ORYSJ	Growth-regulating factor 3 OS=Oryza sativa subsp. japonica GN=GRF3 PE=3 SV=2	0	0	GO:0009536//plastid
Afa-miR396d	CL6352.Contig1_All	48	2.4051	42	2.3112	142	6.9712	35	1.8983	sp|Q6AWY2|GRF7_ORYSJ	Growth-regulating factor 7 OS=Oryza sativa subsp. japonica GN=GRF7 PE=2 SV=2	GO:0006355//regulation of transcription, DNA-dependent	GO:0005524//ATP binding;GO:0016818//hydrolase activity, acting on acid anhydrides, in phosphorus-containing anhydrides	GO:0009536//plastid;GO:0005634//nucleus
Afa-miR396d	Unigene6593_All	11	1.0483	1	0.1047	19	1.7741	4	0.4126	--	--	0	0	0
Afa-miR396d	CL6304.Contig2_All	6	0.2015	19	0.7008	6	0.1974	1	0.0364	sp|Q6ZIK5|GRF4_ORYSJ	Growth-regulating factor 4 OS=Oryza sativa subsp. japonica GN=GRF4 PE=2 SV=1	0	0	GO:0043231//intracellular membrane-bounded organelle
Afa-miR396d	Unigene14598_All	57	4.4787	77	6.6445	169	13.0102	74	6.2936	--	--	0	0	0
Afa-miR396d	Unigene17362_All	76	4.1438	33	1.976	213	11.3784	70	4.1312	--	--	0	0	0
Afa-miR396d	CL8261.Contig5_All	20	0.3491	28	0.5368	48	0.8209	6	0.1134	sp|Q5JQD7|YSL12_ORYSJ	Probable metal-nicotianamine transporter YSL12 OS=Oryza sativa subsp. japonica GN=YSL12 PE=2 SV=2	GO:0055085//transmembrane transport	0	GO:0016021//integral to membrane;GO:0005886//plasma membrane
Afa-miR396d	CL8831.Contig1_All	174	8.7057	69	3.7914	120	5.8825	89	4.8199	sp|Q8LBQ7|ERF34_ARATH	Ethylene-responsive transcription factor ERF034 OS=Arabidopsis thaliana GN=ERF034 PE=2 SV=2	GO:0006355//regulation of transcription, DNA-dependent;GO:0050832//defense response to fungus	GO:0003677//DNA binding;GO:0003700//sequence-specific DNA binding transcription factor activity	GO:0009536//plastid;GO:0005634//nucleus
Afa-miR396d	Unigene44453_All	2	0.3369	2	0.3699	6	0.9901	2	0.3646	--	--	0	0	0
Afa-miR396d	Unigene25002_All	226	6.3969	311	9.6676	398	11.0373	472	14.4609	sp|Q9LEY1|SCP35_ARATH	Serine carboxypeptidase-like 35 OS=Arabidopsis thaliana GN=SCPL35 PE=2 SV=1	GO:0006508//proteolysis	GO:0004185//serine-type carboxypeptidase activity	GO:0016023//cytoplasmic membrane-bounded vesicle;GO:0005576//extracellular region;GO:0016020//membrane
Afa-miR396d	CL7986.Contig1_All	1250	29.8024	202	5.2892	1094	25.5552	85	2.1936	sp|P21997|SSGP_VOLCA	Sulfated surface glycoprotein 185 OS=Volvox carteri PE=1 SV=1	0	0	0
Afa-miR396d	CL612.Contig1_All	101	4.1957	31	1.4143	63	2.5641	7	0.3148	sp|Q6EPP9|GRF10_ORYSJ	Growth-regulating factor 10 OS=Oryza sativa subsp. japonica GN=GRF10 PE=2 SV=1	GO:0006355//regulation of transcription, DNA-dependent	GO:0005524//ATP binding;GO:0016818//hydrolase activity, acting on acid anhydrides, in phosphorus-containing anhydrides	GO:0005634//nucleus
Afa-miR396d	CL5165.Contig1_All	50	5.2994	12	1.3968	58	6.0229	18	2.065	sp|Q6AWY8|GRF1_ORYSJ	Growth-regulating factor 1 OS=Oryza sativa subsp. japonica GN=GRF1 PE=3 SV=1	GO:0006355//regulation of transcription, DNA-dependent	GO:0005524//ATP binding;GO:0016818//hydrolase activity, acting on acid anhydrides, in phosphorus-containing anhydrides	GO:0005634//nucleus
Afa-miR396d	CL6304.Contig1_All	18	0.5133	21	0.6577	6	0.1676	0	0	sp|Q6ZIK5|GRF4_ORYSJ	Growth-regulating factor 4 OS=Oryza sativa subsp. japonica GN=GRF4 PE=2 SV=1	0	0	GO:0009536//plastid
Afa-miR396d	CL1917.Contig3_All	137	3.7957	124	3.773	100	2.7145	86	2.579	sp|Q9ASV6|RR20_ARATH	30S ribosomal protein S20, chloroplastic OS=Arabidopsis thaliana GN=RPS20 PE=1 SV=1	GO:0006412//translation;GO:0006364//rRNA processing;GO:0015995//chlorophyll biosynthetic process	GO:0019843//rRNA binding;GO:0003735//structural constituent of ribosome	GO:0005840//ribosome;GO:0009941//chloroplast envelope;GO:0009570//chloroplast stroma;GO:0016020//membrane
Afa-miR396d	CL5165.Contig2_All	6	0.3314	5	0.3033	5	0.2706	7	0.4185	sp|A2XA73|GRF1_ORYSI	Growth-regulating factor 1 OS=Oryza sativa subsp. indica GN=GRF1 PE=2 SV=1	GO:0006351//transcription, DNA-dependent	0	0
Afa-miR396d	CL4886.Contig2_All	0	0	0	0	0	0	0	0	--	--	0	0	0
Afa-miR396d	CL4156.Contig2_All	72	4.4865	21	1.4371	182	11.1113	9	0.607	sp|Q6AWY6|GRF3_ORYSJ	Growth-regulating factor 3 OS=Oryza sativa subsp. japonica GN=GRF3 PE=3 SV=2	0	0	GO:0009536//plastid
Afa-miR396d	CL8261.Contig4_All	33	0.6182	32	0.6584	93	1.7071	35	0.7098	sp|Q6H7J6|YSL14_ORYSJ	Probable metal-nicotianamine transporter YSL14 OS=Oryza sativa subsp. japonica GN=YSL14 PE=2 SV=1	GO:0055085//transmembrane transport	0	GO:0016021//integral to membrane;GO:0005886//plasma membrane
Afa-miR396d	CL7229.Contig2_All	40	2.7773	10	0.7625	35	2.381	4	0.3006	--	--	0	0	0
Afa-miR396d	Unigene2347_All	1353	34.3012	1134	31.5735	2136	53.056	955	26.2065	sp|Q6AWY4|GRF5_ORYSJ	Growth-regulating factor 5 OS=Oryza sativa subsp. japonica GN=GRF5 PE=2 SV=1	0	0	GO:0043231//intracellular membrane-bounded organelle
Afa-miR396d	CL7229.Contig1_All	28	2.4364	4	0.3822	34	2.8986	4	0.3767	--	--	0	0	0
Afa-miR398	Unigene28989_All	3189	57.5888	6848	135.814	3967	70.1887	18549	362.575	sp|O23264|SEBP1_ARATH	Selenium-binding protein 1 OS=Arabidopsis thaliana GN=SBP1 PE=1 SV=1	GO:0046686//response to cadmium ion;GO:0010197//polar nucleus fusion;GO:0071291//cellular response to selenium ion;GO:0042542//response to hydrogen peroxide;GO:0000103//sulfate assimilation	GO:0008430//selenium binding	0
Afa-miR408	Unigene21577_All	47	4.038	60	5.6613	55	4.6297	75	6.9747	sp|P60496|BABL_LILLO	Chemocyanin OS=Lilium longiflorum PE=1 SV=1	0	0	GO:0016023//cytoplasmic membrane-bounded vesicle
Afa-miR408	Unigene32323_All	52	0.8361	39	0.6887	18	0.2836	25	0.4351	sp|Q941X2|LAC3_ORYSJ	Laccase-3 OS=Oryza sativa subsp. japonica GN=LAC3 PE=2 SV=1	GO:0046688//response to copper ion;GO:0046274//lignin catabolic process;GO:0055114//oxidation-reduction process	GO:0005507//copper ion binding;GO:0052716//hydroquinone:oxygen oxidoreductase activity;GO:0008447//L-ascorbate oxidase activity	GO:0016023//cytoplasmic membrane-bounded vesicle;GO:0048046//apoplast
Afa-miR408	CL4678.Contig6_All	0	0	0	0	0	0	0	0	sp|O65639|CSP1_ARATH	Cold shock protein 1 OS=Arabidopsis thaliana GN=CSP1 PE=2 SV=1	0	GO:0046872//metal ion binding;GO:0003676//nucleic acid binding	GO:0005634//nucleus
Afa-miR408	CL4678.Contig3_All	28	0.6657	12	0.3133	12	0.2795	4	0.1029	sp|O65639|CSP1_ARATH	Cold shock protein 1 OS=Arabidopsis thaliana GN=CSP1 PE=2 SV=1	0	GO:0003676//nucleic acid binding;GO:0008270//zinc ion binding;GO:0005515//protein binding	GO:0005634//nucleus
Afa-miR408	CL8864.Contig2_All	8	0.1402	6	0.1154	17	0.2918	2	0.0379	--	--	0	0	0
Afa-miR408	CL8864.Contig1_All	148	2.4635	252	4.6066	231	3.7672	222	3.9997	--	--	0	0	0
Afa-miR408	CL2283.Contig4_All	0	0	2	0.0286	0	0	0	0	--	--	GO:0000278//mitotic cell cycle;GO:0043631//RNA polyadenylation	GO:0003723//RNA binding;GO:0005515//protein binding;GO:0004652//polynucleotide adenylyltransferase activity	GO:0005634//nucleus;GO:0005739//mitochondrion
Afa-miR408	Unigene10925_All	6	0.634	41	4.7576	18	1.8634	20	2.2873	sp|Q9C522|ACLB1_ARATH	ATP-citrate synthase beta chain protein 1 OS=Arabidopsis thaliana GN=ACLB-1 PE=2 SV=1	GO:0016132//brassinosteroid biosynthetic process;GO:0006085//acetyl-CoA biosynthetic process;GO:0016926//protein desumoylation;GO:0010228//vegetative to reproductive phase transition of meristem;GO:0044262//cellular carbohydrate metabolic process;GO:0050665//hydrogen peroxide biosynthetic process;GO:0016126//sterol biosynthetic process	GO:0016829//lyase activity;GO:0003878//ATP citrate synthase activity;GO:0004775//succinate-CoA ligase (ADP-forming) activity;GO:0000166//nucleotide binding;GO:0048037//cofactor binding	GO:0005829//cytosol;GO:0009346//citrate lyase complex;GO:0005886//plasma membrane
Afa-miR408	Unigene28813_All	80	4.7008	222	14.3264	190	10.9386	398	25.3141	--	--	0	0	0
Afa-miR408	CL4678.Contig5_All	0	0	0	0	2	0.0525	0	0	sp|O65639|CSP1_ARATH	Cold shock protein 1 OS=Arabidopsis thaliana GN=CSP1 PE=2 SV=1	0	GO:0046872//metal ion binding;GO:0003676//nucleic acid binding;GO:0005515//protein binding	GO:0005634//nucleus
Afa-miR408	CL4678.Contig4_All	6	0.2729	6	0.2997	22	0.9804	5	0.2462	sp|O65639|CSP1_ARATH	Cold shock protein 1 OS=Arabidopsis thaliana GN=CSP1 PE=2 SV=1	0	GO:0046872//metal ion binding	0
Afa-miR408	Unigene12560_All	187	13.7412	192	15.4947	190	13.6791	445	35.3946	sp|P60496|BABL_LILLO	Chemocyanin OS=Lilium longiflorum PE=1 SV=1	GO:0032501//multicellular organismal process;GO:0022414//reproductive process	GO:0005507//copper ion binding;GO:0009055//electron carrier activity	GO:0016023//cytoplasmic membrane-bounded vesicle
Afa-miR408	CL4678.Contig2_All	0	0	0	0	2	0.0472	0	0	sp|O65639|CSP1_ARATH	Cold shock protein 1 OS=Arabidopsis thaliana GN=CSP1 PE=2 SV=1	0	GO:0003676//nucleic acid binding;GO:0051082//unfolded protein binding;GO:0031072//heat shock protein binding;GO:0008270//zinc ion binding	GO:0005634//nucleus
Afa-miR408	Unigene1659_All	245	15.1279	82	5.5606	13	0.7865	43	2.8739	sp|P60496|BABL_LILLO	Chemocyanin OS=Lilium longiflorum PE=1 SV=1	0	0	GO:0016023//cytoplasmic membrane-bounded vesicle
Afa-miR408	Unigene22307_All	357	12.7183	265	10.3682	269	9.3893	80	3.0849	sp|Q9FLJ2|NC100_ARATH	NAC domain-containing protein 100 OS=Arabidopsis thaliana GN=NAC100 PE=2 SV=1	0	0	0
Afa-miR408	Unigene12563_All	12	0.8953	19	1.5569	3	0.2193	29	2.342	sp|P60496|BABL_LILLO	Chemocyanin OS=Lilium longiflorum PE=1 SV=1	0	0	GO:0016023//cytoplasmic membrane-bounded vesicle
Afa-miR408	Unigene53163_All	2	0.2933	7	1.1274	7	1.0058	2	0.3175	sp|Q9LYQ2|LAC13_ARATH	Laccase-13 OS=Arabidopsis thaliana GN=LAC13 PE=2 SV=1	GO:0046688//response to copper ion;GO:0046274//lignin catabolic process;GO:0055114//oxidation-reduction process	GO:0005507//copper ion binding;GO:0052716//hydroquinone:oxygen oxidoreductase activity	GO:0048046//apoplast
Afa-miR408	CL2283.Contig1_All	80	1.1717	90	1.4476	70	1.0045	98	1.5536	--	--	GO:0000278//mitotic cell cycle;GO:0043631//RNA polyadenylation	GO:0003723//RNA binding;GO:0005515//protein binding;GO:0004652//polynucleotide adenylyltransferase activity	GO:0005634//nucleus
Afa-miR408	CL4678.Contig1_All	2	0.0471	0	0	0	0	0	0	sp|O65639|CSP1_ARATH	Cold shock protein 1 OS=Arabidopsis thaliana GN=CSP1 PE=2 SV=1	0	GO:0046872//metal ion binding;GO:0003676//nucleic acid binding;GO:0005515//protein binding	GO:0005634//nucleus
Afa-miR408	Unigene18313_All	2248	54.3584	3351	88.9903	3097	73.3725	733	19.1853	--	--	0	0	0
Afa-miR408	Unigene36869_All	43	2.8629	62	4.5335	98	6.3928	53	3.8196	--	--	0	0	0
Afa-miR408	CL2283.Contig2_All	0	0	0	0	0	0	0	0	--	--	GO:0000278//mitotic cell cycle;GO:0043631//RNA polyadenylation	GO:0003723//RNA binding;GO:0005515//protein binding;GO:0004652//polynucleotide adenylyltransferase activity	GO:0005634//nucleus
Afa-miR408	Unigene32322_All	0	0	7	0.0882	0	0	12	0.149	sp|Q941X2|LAC3_ORYSJ	Laccase-3 OS=Oryza sativa subsp. japonica GN=LAC3 PE=2 SV=1	GO:0046688//response to copper ion;GO:0046274//lignin catabolic process;GO:0055114//oxidation-reduction process	GO:0005507//copper ion binding;GO:0052716//hydroquinone:oxygen oxidoreductase activity;GO:0008447//L-ascorbate oxidase activity	GO:0016023//cytoplasmic membrane-bounded vesicle;GO:0048046//apoplast
Afa-miR408	CL2283.Contig3_All	0	0	0	0	0	0	2	0.0273	--	--	GO:0000278//mitotic cell cycle;GO:0043631//RNA polyadenylation	GO:0003723//RNA binding;GO:0005515//protein binding;GO:0004652//polynucleotide adenylyltransferase activity	GO:0005634//nucleus;GO:0005739//mitochondrion
Afa-miR5139	CL2325.Contig5_All	18	0.2596	72	1.1404	23	0.325	110	1.7172	sp|Q9FPQ6|GP1_CHLRE	Vegetative cell wall protein gp1 OS=Chlamydomonas reinhardtii GN=GP1 PE=2 SV=1	GO:0006310//DNA recombination;GO:0006278//RNA-dependent DNA replication;GO:0006333//chromatin assembly or disassembly;GO:0006508//proteolysis;GO:0015074//DNA integration	GO:0003723//RNA binding;GO:0008907//integrase activity;GO:0003964//RNA-directed DNA polymerase activity;GO:0003677//DNA binding;GO:0004190//aspartic-type endopeptidase activity;GO:0003682//chromatin binding	GO:0005634//nucleus
Afa-miR5139	Unigene8164_All	12	0.2002	2	0.0367	4	0.0654	0	0	--	--	0	0	0
Afa-miR5139	Unigene33086_All	26	1.8506	35	2.7359	2	0.1395	37	2.8506	--	--	0	0	0
Afa-miR5139	CL1219.Contig1_All	67	4.7788	79	6.1883	136	9.504	63	4.8639	--	--	0	0	0
Afa-miR5139	Unigene24620_All	179	6.3372	41	1.5941	89	3.0871	55	2.1076	--	--	0	0	0
Afa-miR5139	Unigene52718_All	5	0.6395	10	1.4047	4	0.5013	1	0.1384	--	--	0	0	0
Afa-miR5139	CL9775.Contig2_All	0	0	3	0.031	11	0.1014	6	0.0611	sp|Q9LX99|GRIMP_ARATH	Geminivirus Rep-interacting motor protein OS=Arabidopsis thaliana GN=GRIMP PE=1 SV=1	GO:0031048//chromatin silencing by small RNA;GO:0000913//preprophase band assembly;GO:0045132//meiotic chromosome segregation;GO:0009903//chloroplast avoidance movement;GO:0007062//sister chromatid cohesion;GO:0007018//microtubule-based movement;GO:0009904//chloroplast accumulation movement	GO:0003777//microtubule motor activity;GO:0008017//microtubule binding;GO:0005524//ATP binding	GO:0009941//chloroplast envelope;GO:0009524//phragmoplast;GO:0005829//cytosol;GO:0005874//microtubule;GO:0005875//microtubule associated complex;GO:0009504//cell plate;GO:0005886//plasma membrane;GO:0005634//nucleus
Afa-miR5139	Unigene10035_All	26	1.9657	23	1.9098	24	1.7778	39	3.1916	--	--	0	0	0
Afa-miR5139	CL5269.Contig2_All	6	0.0807	36	0.5317	37	0.4875	41	0.5968	sp|Q9XIK4|U202A_ARATH	UPF0202 protein At1g10490 OS=Arabidopsis thaliana GN=At1g10490 PE=2 SV=2	GO:0006606//protein import into nucleus;GO:0009220//pyrimidine ribonucleotide biosynthetic process	0	GO:0005634//nucleus
Afa-miR5139	CL4411.Contig2_All	938	11.2251	1679	22.0666	1478	17.3294	1879	24.3393	--	--	0	0	GO:0009536//plastid
Afa-miR5139	CL820.Contig13_All	0	0	0	0	0	0	0	0	sp|Q9FM04|GDL88_ARATH	GDSL esterase/lipase At5g62930 OS=Arabidopsis thaliana GN=At5g62930 PE=2 SV=3	GO:0006629//lipid metabolic process	GO:0004091//carboxylesterase activity	GO:0005576//extracellular region;GO:0005829//cytosol
Afa-miR5139	CL6848.Contig2_All	1030	8.5932	166	1.521	805	6.5801	531	4.7952	sp|Q3BAN9|YCF3_PHAAO	Photosystem I assembly protein ycf3 OS=Phalaenopsis aphrodite subsp. formosana GN=ycf3 PE=3 SV=1	GO:0015979//photosynthesis	0	GO:0009535//chloroplast thylakoid membrane
Afa-miR5139	Unigene23051_All	155	5.2109	15	0.5538	124	4.0844	24	0.8734	--	--	0	0	0
Afa-miR5139	CL4162.Contig4_All	117	2.3197	106	2.3081	208	4.0405	79	1.6954	sp|Q9FUA4|SPT_ARATH	Transcription factor SPATULA OS=Arabidopsis thaliana GN=SPT PE=1 SV=1	0	0	0
Afa-miR5139	CL820.Contig11_All	0	0	0	0	0	0	0	0	sp|Q9FM04|GDL88_ARATH	GDSL esterase/lipase At5g62930 OS=Arabidopsis thaliana GN=At5g62930 PE=2 SV=3	GO:0006629//lipid metabolic process	GO:0004091//carboxylesterase activity	GO:0005576//extracellular region;GO:0005829//cytosol
Afa-miR5139	Unigene16796_All	581	9.5817	504	9.1284	721	11.6499	344	6.1407	sp|Q9C6S1|FH14_ARATH	Formin-like protein 14 OS=Arabidopsis thaliana GN=FH14 PE=3 SV=3	GO:0016310//phosphorylation;GO:0015969//guanosine tetraphosphate metabolic process	GO:0008893//guanosine-3',5'-bis(diphosphate) 3'-diphosphatase activity;GO:0008728//GTP diphosphokinase activity;GO:0016301//kinase activity;GO:0005509//calcium ion binding	GO:0009507//chloroplast
Afa-miR5139	CL4411.Contig1_All	2	0.0666	0	0	1	0.0326	0	0	--	--	0	0	0
Afa-miR5139	Unigene16470_All	8644	23.6065	11607	34.8124	12374	33.1091	11353	33.5599	sp|B9G2A8|BIG_ORYSJ	Auxin transport protein BIG OS=Oryza sativa subsp. japonica GN=Os09g0247700 PE=2 SV=1	GO:0009620//response to fungus;GO:0009926//auxin polar transport;GO:0009640//photomorphogenesis;GO:0010311//lateral root formation;GO:0009733//response to auxin stimulus;GO:0016567//protein ubiquitination;GO:0048283//indeterminate inflorescence morphogenesis;GO:0009826//unidimensional cell growth	GO:0008270//zinc ion binding;GO:0004842//ubiquitin-protein ligase activity	GO:0005829//cytosol;GO:0009506//plasmodesma;GO:0016020//membrane
Afa-miR5139	CL820.Contig20_All	0	0	0	0	0	0	0	0	sp|Q9FM04|GDL88_ARATH	GDSL esterase/lipase At5g62930 OS=Arabidopsis thaliana GN=At5g62930 PE=2 SV=3	GO:0006629//lipid metabolic process	GO:0004091//carboxylesterase activity	GO:0005576//extracellular region;GO:0005829//cytosol
Afa-miR5139	Unigene48583_All	0	0	6	1.1154	0	0	15	2.7482	--	--	0	0	0
Afa-miR5139	CL5269.Contig4_All	20	0.1963	164	1.768	56	0.5386	218	2.3163	sp|Q9XIK4|U202A_ARATH	UPF0202 protein At1g10490 OS=Arabidopsis thaliana GN=At1g10490 PE=2 SV=2	GO:0006606//protein import into nucleus;GO:0009220//pyrimidine ribonucleotide biosynthetic process	0	GO:0005634//nucleus
Afa-miR5139	Unigene21717_All	405	29.1312	544	42.9734	314	22.1286	386	30.0528	--	--	0	0	0
Afa-miR5139	Unigene18152_All	519	23.0818	595	29.0615	323	14.0743	335	16.1266	sp|P09789|GRP1_PETHY	Glycine-rich cell wall structural protein 1 OS=Petunia hybrida GN=GRP-1 PE=1 SV=1	0	0	GO:0016023//cytoplasmic membrane-bounded vesicle
Afa-miR5139	CL6547.Contig4_All	0	0	0	0	0	0	0	0	sp|B4FBQ7|CSPL6_MAIZE	CASP-like protein 6 OS=Zea mays PE=2 SV=1	GO:0080167//response to karrikin	0	GO:0005886//plasma membrane;GO:0016021//integral to membrane
Afa-miR5139	CL5638.Contig1_All	48	2.195	5	0.2511	30	1.3441	10	0.495	--	--	0	0	0
Afa-miR5139	CL3022.Contig3_All	26	1.5492	27	1.7668	30	1.7513	10	0.6449	--	--	0	0	0
Afa-miR5139	Unigene15740_All	36	3.3193	9	0.9113	26	2.3487	15	1.497	--	--	0	0	0
Afa-miR5139	CL1804.Contig2_All	17	0.5462	18	0.6351	21	0.661	17	0.5912	--	--	0	0	GO:0009536//plastid
Afa-miR5139	CL4499.Contig1_All	21	0.6684	45	1.5729	8	0.2495	25	0.8612	--	--	GO:0016556//mRNA modification;GO:0000023//maltose metabolic process;GO:0019252//starch biosynthetic process;GO:0010207//photosystem II assembly;GO:0010275//NAD(P)H dehydrogenase complex assembly	0	GO:0010598//NAD(P)H dehydrogenase complex (plastoquinone);GO:0009570//chloroplast stroma;GO:0005634//nucleus
Afa-miR5139	CL820.Contig17_All	0	0	0	0	0	0	0	0	sp|Q9FM04|GDL88_ARATH	GDSL esterase/lipase At5g62930 OS=Arabidopsis thaliana GN=At5g62930 PE=2 SV=3	GO:0006629//lipid metabolic process	GO:0004091//carboxylesterase activity	GO:0005576//extracellular region;GO:0005829//cytosol
Afa-miR5139	Unigene24240_All	9	0.0439	59	0.316	37	0.1768	71	0.3748	sp|Q6Z2X6|CAS_ORYSJ	Cycloartenol synthase OS=Oryza sativa subsp. japonica GN=Os02g0139700 PE=1 SV=1	GO:0008152//metabolic process	GO:0016871//cycloartenol synthase activity	GO:0005739//mitochondrion
Afa-miR5139	Unigene41349_All	0	0	0	0	0	0	0	0	--	--	0	0	0
Afa-miR5139	Unigene6638_All	152	14.8603	82	8.8043	82	7.8545	34	3.598	sp|Q8LC69|ATL8_ARATH	RING-H2 finger protein ATL8 OS=Arabidopsis thaliana GN=ATL8 PE=2 SV=2	0	0	0
Afa-miR5139	Unigene24253_All	4	0.0393	2	0.0216	10	0.0962	2	0.0213	sp|Q9FM04|GDL88_ARATH	GDSL esterase/lipase At5g62930 OS=Arabidopsis thaliana GN=At5g62930 PE=2 SV=3	GO:0006629//lipid metabolic process	GO:0004091//carboxylesterase activity	GO:0005576//extracellular region;GO:0005829//cytosol
Afa-miR5139	CL4904.Contig1_All	260	9.7528	55	2.2658	158	5.8068	24	0.9745	--	--	0	0	0
Afa-miR5139	Unigene19912_All	11	1.7737	3	0.5313	22	3.4756	1	0.1745	--	--	0	0	0
Afa-miR5139	CL8635.Contig2_All	77	1.1561	232	3.8255	172	2.5302	172	2.7953	sp|Q6K8J4|ISPG_ORYSJ	4-hydroxy-3-methylbut-2-en-1-yl diphosphate synthase, chloroplastic OS=Oryza sativa subsp. japonica GN=ISPG PE=2 SV=1	GO:0055114//oxidation-reduction process;GO:0009401//phosphoenolpyruvate-dependent sugar phosphotransferase system;GO:0019288//isopentenyl diphosphate biosynthetic process, mevalonate-independent pathway;GO:0016114//terpenoid biosynthetic process	GO:0051539//4 iron, 4 sulfur cluster binding;GO:0046429//4-hydroxy-3-methylbut-2-en-1-yl diphosphate synthase activity;GO:0005351//sugar:hydrogen symporter activity;GO:0005506//iron ion binding	GO:0009570//chloroplast stroma
Afa-miR5139	CL6402.Contig2_All	372	6.3985	288	5.4404	383	6.4544	299	5.5668	sp|Q7Y175|UBAX1_ARATH	UBA and UBX domain-containing protein At4g15410 OS=Arabidopsis thaliana GN=At4g15410 PE=2 SV=1	0	0	GO:0005634//nucleus
Afa-miR5139	Unigene27572_All	8	1.0844	13	1.9352	10	1.328	4	0.5869	--	--	0	0	0
Afa-miR5139	Unigene24239_All	0	0	0	0	0	0	0	0	--	--	0	0	0
Afa-miR5139	CL820.Contig16_All	0	0	0	0	0	0	0	0	sp|Q9FM04|GDL88_ARATH	GDSL esterase/lipase At5g62930 OS=Arabidopsis thaliana GN=At5g62930 PE=2 SV=3	GO:0006629//lipid metabolic process	GO:0004091//carboxylesterase activity	GO:0005576//extracellular region;GO:0005829//cytosol
Afa-miR5139	CL3259.Contig3_All	0	0	0	0	0	0	0	0	sp|Q9FM19|HIR1_ARATH	Hypersensitive-induced response protein 1 OS=Arabidopsis thaliana GN=HIR1 PE=1 SV=1	GO:0006468//protein phosphorylation;GO:0010075//regulation of meristem growth;GO:0019344//cysteine biosynthetic process	GO:0004674//protein serine/threonine kinase activity;GO:0043424//protein histidine kinase binding;GO:0005524//ATP binding	GO:0005829//cytosol;GO:0009506//plasmodesma;GO:0005774//vacuolar membrane;GO:0005794//Golgi apparatus;GO:0005634//nucleus;GO:0005886//plasma membrane
Afa-miR5139	Unigene699_All	222	7.8513	75	2.9131	229	7.935	60	2.2969	--	--	0	0	0
Afa-miR5139	Unigene37320_All	1408	30.5897	734	17.5132	1019	21.6905	1150	27.0436	sp|Q9LTA3|U91C1_ARATH	UDP-glycosyltransferase 91C1 OS=Arabidopsis thaliana GN=UGT91C1 PE=2 SV=1	0	0	0
Afa-miR5139	Unigene7492_All	20	1.9222	8	0.8444	4	0.3767	5	0.5201	--	--	0	0	0
Afa-miR5139	CL1429.Contig1_All	124	4.4596	8	0.316	33	1.1628	17	0.6618	--	--	0	0	0
Afa-miR5139	Unigene9720_All	1601	29.0661	788	15.7115	1410	25.0805	258	5.07	sp|Q9SR86|AGT23_ARATH	Alanine--glyoxylate aminotransferase 2 homolog 3, mitochondrial OS=Arabidopsis thaliana GN=At3g08860 PE=2 SV=1	GO:0008152//metabolic process	GO:0030170//pyridoxal phosphate binding;GO:0008453//alanine-glyoxylate transaminase activity	0
Afa-miR5139	Unigene5104_All	51	3.0548	89	5.8547	86	5.047	46	2.9824	--	--	0	0	0
Afa-miR5139	CL971.Contig2_All	98	1.1577	170	2.2056	156	1.8056	107	1.3682	sp|Q10NX8|BGAL6_ORYSJ	Beta-galactosidase 6 OS=Oryza sativa subsp. japonica GN=Os03g0255100 PE=1 SV=2	GO:0005975//carbohydrate metabolic process	GO:0030246//carbohydrate binding;GO:0004565//beta-galactosidase activity	GO:0016023//cytoplasmic membrane-bounded vesicle;GO:0005618//cell wall;GO:0016020//membrane;GO:0048046//apoplast
Afa-miR5139	CL5269.Contig8_All	1	0.0135	11	0.1632	24	0.3176	7	0.1023	sp|Q9XIK4|U202A_ARATH	UPF0202 protein At1g10490 OS=Arabidopsis thaliana GN=At1g10490 PE=2 SV=2	GO:0006606//protein import into nucleus;GO:0009220//pyrimidine ribonucleotide biosynthetic process	0	GO:0005634//nucleus
Afa-miR5139	Unigene20566_All	264	4.9789	201	4.1631	418	7.7237	98	2.0005	sp|Q9XI84|RBCMT_ARATH	[Fructose-bisphosphate aldolase]-lysine N-methyltransferase, chloroplastic OS=Arabidopsis thaliana GN=LSMT-L PE=1 SV=1	GO:0006655//phosphatidylglycerol biosynthetic process;GO:0009793//embryo development ending in seed dormancy;GO:0019252//starch biosynthetic process;GO:0019288//isopentenyl diphosphate biosynthetic process, mevalonate-independent pathway;GO:0009902//chloroplast relocation;GO:0000023//maltose metabolic process;GO:0018023//peptidyl-lysine trimethylation;GO:0016226//iron-sulfur cluster assembly;GO:0…	GO:0030785//[ribulose-bisphosphate carboxylase]-lysine N-methyltransferase activity;GO:0018024//histone-lysine N-methyltransferase activity	GO:0009570//chloroplast stroma
Afa-miR5139	Unigene41348_All	29	2.047	14	1.0853	19	1.314	9	0.6876	--	--	0	0	0
Afa-miR5139	Unigene24270_All	0	0	0	0	0	0	0	0	--	--	0	0	0
Afa-miR5139	Unigene14504_All	13761	295.383	19827	467.401	11604	244.042	19264	447.585	sp|A2Z9A6|U496D_ORYSI	UPF0496 protein 4 OS=Oryza sativa subsp. indica GN=OsI_033149 PE=3 SV=2	0	0	GO:0016020//membrane
Afa-miR5139	Unigene40184_All	66	1.4034	1	0.0234	33	0.6875	0	0	sp|P10978|POLX_TOBAC	Retrovirus-related Pol polyprotein from transposon TNT 1-94 OS=Nicotiana tabacum PE=2 SV=1	0	0	0
Afa-miR5139	Unigene46439_All	16	2.1774	2	0.2989	11	1.4667	0	0	--	--	0	0	0
Afa-miR5139	Unigene2884_All	1059	13.0874	2	0.0271	476	5.7635	3	0.0401	sp|P10978|POLX_TOBAC	Retrovirus-related Pol polyprotein from transposon TNT 1-94 OS=Nicotiana tabacum PE=2 SV=1	0	0	0
Afa-miR5139	CL820.Contig8_All	0	0	0	0	0	0	0	0	sp|Q9FM04|GDL88_ARATH	GDSL esterase/lipase At5g62930 OS=Arabidopsis thaliana GN=At5g62930 PE=2 SV=3	GO:0006629//lipid metabolic process	GO:0004091//carboxylesterase activity	GO:0005576//extracellular region;GO:0005829//cytosol
Afa-miR5139	Unigene8123_All	23	0.6987	25	0.834	33	0.9822	33	1.0851	--	--	0	0	0
Afa-miR5139	Unigene40023_All	0	0	0	0	0	0	0	0	--	--	0	0	0
Afa-miR5139	CL820.Contig19_All	0	0	0	0	0	0	0	0	sp|Q9FM04|GDL88_ARATH	GDSL esterase/lipase At5g62930 OS=Arabidopsis thaliana GN=At5g62930 PE=2 SV=3	GO:0006629//lipid metabolic process	GO:0004091//carboxylesterase activity	GO:0005576//extracellular region;GO:0005829//cytosol
Afa-miR5139	CL820.Contig18_All	16	0.1902	23	0.3003	26	0.3028	18	0.2316	sp|Q9FM04|GDL88_ARATH	GDSL esterase/lipase At5g62930 OS=Arabidopsis thaliana GN=At5g62930 PE=2 SV=3	GO:0006629//lipid metabolic process	GO:0004091//carboxylesterase activity	GO:0005576//extracellular region;GO:0005829//cytosol
Afa-miR5139	CL820.Contig15_All	0	0	0	0	0	0	0	0	sp|Q9FM04|GDL88_ARATH	GDSL esterase/lipase At5g62930 OS=Arabidopsis thaliana GN=At5g62930 PE=2 SV=3	GO:0006629//lipid metabolic process	GO:0004091//carboxylesterase activity	GO:0005576//extracellular region;GO:0005829//cytosol
Afa-miR5139	CL820.Contig23_All	0	0	0	0	0	0	0	0	sp|Q9FM04|GDL88_ARATH	GDSL esterase/lipase At5g62930 OS=Arabidopsis thaliana GN=At5g62930 PE=2 SV=3	GO:0006629//lipid metabolic process	GO:0004091//carboxylesterase activity	GO:0005576//extracellular region;GO:0005829//cytosol
Afa-miR5139	Unigene15433_All	0	0	6	0.8524	8	1.014	5	0.7001	--	--	0	0	0
Afa-miR5139	Unigene13742_All	18	1.2473	27	2.0547	35	2.3761	31	2.3251	sp|Q9FE20|PBS1_ARATH	Serine/threonine-protein kinase PBS1 OS=Arabidopsis thaliana GN=PBS1 PE=1 SV=1	GO:0000186//activation of MAPKK activity;GO:0009740//gibberellic acid mediated signaling pathway;GO:0009816//defense response to bacterium, incompatible interaction;GO:0046777//protein autophosphorylation;GO:0010162//seed dormancy process	GO:0004709//MAP kinase kinase kinase activity;GO:0005524//ATP binding	GO:0005886//plasma membrane
Afa-miR5139	CL8635.Contig1_All	255	3.9274	632	10.6901	263	3.9687	419	6.9852	sp|Q6K8J4|ISPG_ORYSJ	4-hydroxy-3-methylbut-2-en-1-yl diphosphate synthase, chloroplastic OS=Oryza sativa subsp. japonica GN=ISPG PE=2 SV=1	GO:0055114//oxidation-reduction process;GO:0009862//systemic acquired resistance, salicylic acid mediated signaling pathway;GO:0009401//phosphoenolpyruvate-dependent sugar phosphotransferase system;GO:0019288//isopentenyl diphosphate biosynthetic process, mevalonate-independent pathway;GO:0009617//response to bacterium;GO:0016114//terpenoid biosynthetic process	GO:0051539//4 iron, 4 sulfur cluster binding;GO:0046429//4-hydroxy-3-methylbut-2-en-1-yl diphosphate synthase activity;GO:0005351//sugar:hydrogen symporter activity;GO:0005506//iron ion binding	GO:0009941//chloroplast envelope;GO:0009570//chloroplast stroma
Afa-miR5139	Unigene8405_All	47	3.8718	22	1.9904	53	4.2777	12	1.07	--	--	0	0	0
Afa-miR5139	Unigene32879_All	560	13.3048	366	9.5499	562	13.0822	336	8.6408	sp|O22193|PUB4_ARATH	U-box domain-containing protein 4 OS=Arabidopsis thaliana GN=PUB4 PE=1 SV=3	0	GO:0003824//catalytic activity	0
Afa-miR5139	Unigene33006_All	330	10.133	160	5.3956	205	6.1674	88	2.9248	sp|Q84JR9|TTL4_ARATH	TPR repeat-containing thioredoxin TTL4 OS=Arabidopsis thaliana GN=TTL4 PE=2 SV=1	GO:0006950//response to stress	GO:0051879//Hsp90 protein binding	GO:0005737//cytoplasm;GO:0005634//nucleus
Afa-miR5139	Unigene1530_All	763	14.6994	631	13.3506	433	8.173	254	5.2966	sp|Q9SR86|AGT23_ARATH	Alanine--glyoxylate aminotransferase 2 homolog 3, mitochondrial OS=Arabidopsis thaliana GN=At3g08860 PE=2 SV=1	GO:0008152//metabolic process	GO:0030170//pyridoxal phosphate binding;GO:0008453//alanine-glyoxylate transaminase activity	0
Afa-miR5139	Unigene52917_All	1	0.1057	15	1.7406	5	0.5176	4	0.4575	--	--	0	0	0
Afa-miR5139	CL820.Contig5_All	0	0	0	0	0	0	0	0	sp|Q9FM04|GDL88_ARATH	GDSL esterase/lipase At5g62930 OS=Arabidopsis thaliana GN=At5g62930 PE=2 SV=3	GO:0006629//lipid metabolic process	GO:0004091//carboxylesterase activity	GO:0005576//extracellular region;GO:0005829//cytosol
Afa-miR5139	Unigene24249_All	0	0	0	0	0	0	0	0	--	--	0	0	0
Afa-miR5139	Unigene24251_All	0	0	0	0	0	0	0	0	sp|Q9FM04|GDL88_ARATH	GDSL esterase/lipase At5g62930 OS=Arabidopsis thaliana GN=At5g62930 PE=2 SV=3	GO:0006629//lipid metabolic process	GO:0004091//carboxylesterase activity	GO:0005576//extracellular region;GO:0005829//cytosol
Afa-miR5139	Unigene44059_All	2	0.3336	4	0.7326	9	1.4706	2	0.361	--	--	0	0	0
Afa-miR5139	CL9775.Contig1_All	94	0.7179	600	5.0323	503	3.7636	407	3.3644	sp|Q9LX99|GRIMP_ARATH	Geminivirus Rep-interacting motor protein OS=Arabidopsis thaliana GN=GRIMP PE=1 SV=1	GO:0031048//chromatin silencing by small RNA;GO:0000913//preprophase band assembly;GO:0045132//meiotic chromosome segregation;GO:0009903//chloroplast avoidance movement;GO:0007062//sister chromatid cohesion;GO:0007018//microtubule-based movement;GO:0009904//chloroplast accumulation movement	GO:0003777//microtubule motor activity;GO:0008017//microtubule binding;GO:0005524//ATP binding	GO:0009941//chloroplast envelope;GO:0009524//phragmoplast;GO:0005829//cytosol;GO:0005874//microtubule;GO:0005875//microtubule associated complex;GO:0009504//cell plate;GO:0005886//plasma membrane;GO:0005634//nucleus
Afa-miR5139	Unigene36862_All	19	1.2243	33	2.3353	59	3.7248	24	1.6739	--	--	0	0	0
Afa-miR5139	Unigene21926_All	49	3.9318	7	0.6169	36	2.8302	2	0.1737	--	--	0	0	0
Afa-miR5139	CL820.Contig14_All	0	0	0	0	0	0	0	0	sp|Q9FM04|GDL88_ARATH	GDSL esterase/lipase At5g62930 OS=Arabidopsis thaliana GN=At5g62930 PE=2 SV=3	GO:0006629//lipid metabolic process	GO:0004091//carboxylesterase activity	GO:0005576//extracellular region;GO:0005829//cytosol
Afa-miR5139	CL820.Contig4_All	0	0	0	0	0	0	0	0	sp|Q9FM04|GDL88_ARATH	GDSL esterase/lipase At5g62930 OS=Arabidopsis thaliana GN=At5g62930 PE=2 SV=3	GO:0006629//lipid metabolic process	GO:0004091//carboxylesterase activity	GO:0005576//extracellular region;GO:0005829//cytosol
Afa-miR5139	CL3259.Contig2_All	63	1.583	86	2.3732	142	3.4959	192	5.222	sp|Q9FM19|HIR1_ARATH	Hypersensitive-induced response protein 1 OS=Arabidopsis thaliana GN=HIR1 PE=1 SV=1	GO:0006468//protein phosphorylation;GO:0010075//regulation of meristem growth;GO:0019344//cysteine biosynthetic process	GO:0004674//protein serine/threonine kinase activity;GO:0043424//protein histidine kinase binding;GO:0005524//ATP binding	GO:0005829//cytosol;GO:0009506//plasmodesma;GO:0005774//vacuolar membrane;GO:0005794//Golgi apparatus;GO:0005634//nucleus;GO:0005886//plasma membrane
Afa-miR5139	CL5553.Contig3_All	86	1.1029	131	1.845	63	0.7916	54	0.7496	sp|Q8S2E6|Y1235_ORYSJ	B3 domain-containing protein Os01g0723500 OS=Oryza sativa subsp. japonica GN=Os01g0723500 PE=2 SV=1	GO:0006351//transcription, DNA-dependent	0	0
Afa-miR5139	Unigene20681_All	104	2.6346	114	3.1717	191	4.7407	85	2.3308	--	--	0	0	0
Afa-miR5139	Unigene24260_All	0	0	0	0	0	0	0	0	sp|Q9FM04|GDL88_ARATH	GDSL esterase/lipase At5g62930 OS=Arabidopsis thaliana GN=At5g62930 PE=2 SV=3	GO:0006629//lipid metabolic process	GO:0004091//carboxylesterase activity	GO:0005576//extracellular region;GO:0005829//cytosol
Afa-miR5139	CL6848.Contig1_All	84	1.2404	4	0.0649	16	0.2315	12	0.1918	sp|Q3BAN9|YCF3_PHAAO	Photosystem I assembly protein ycf3 OS=Phalaenopsis aphrodite subsp. formosana GN=ycf3 PE=3 SV=1	GO:0015979//photosynthesis	0	GO:0009535//chloroplast thylakoid membrane
Afa-miR5139	CL820.Contig12_All	0	0	0	0	0	0	0	0	sp|Q9FM04|GDL88_ARATH	GDSL esterase/lipase At5g62930 OS=Arabidopsis thaliana GN=At5g62930 PE=2 SV=3	GO:0006629//lipid metabolic process	GO:0004091//carboxylesterase activity	GO:0005576//extracellular region;GO:0005829//cytosol
Afa-miR5139	CL6547.Contig2_All	0	0	0	0	0	0	0	0	sp|B4FBQ7|CSPL6_MAIZE	CASP-like protein 6 OS=Zea mays PE=2 SV=1	GO:0080167//response to karrikin	0	GO:0005886//plasma membrane;GO:0016021//integral to membrane
Afa-miR5139	CL5269.Contig5_All	4	0.0352	16	0.1544	10	0.0861	18	0.1712	sp|Q9XIK4|U202A_ARATH	UPF0202 protein At1g10490 OS=Arabidopsis thaliana GN=At1g10490 PE=2 SV=2	GO:0006606//protein import into nucleus;GO:0009220//pyrimidine ribonucleotide biosynthetic process	0	GO:0005634//nucleus
Afa-miR5139	CL8566.Contig2_All	545	10.0609	912	18.4898	814	14.7226	998	19.9418	--	--	GO:0006281//DNA repair	GO:0016818//hydrolase activity, acting on acid anhydrides, in phosphorus-containing anhydrides;GO:0008081//phosphoric diester hydrolase activity;GO:0003676//nucleic acid binding;GO:0008270//zinc ion binding	GO:0005634//nucleus
Afa-miR5139	Unigene40176_All	0	0	13	2.188	8	1.2012	4	0.6635	--	--	0	0	0
Afa-miR5139	Unigene20546_All	0	0	0	0	0	0	0	0	sp|Q10NX8|BGAL6_ORYSJ	Beta-galactosidase 6 OS=Oryza sativa subsp. japonica GN=Os03g0255100 PE=1 SV=2	GO:0005975//carbohydrate metabolic process	GO:0030246//carbohydrate binding;GO:0004565//beta-galactosidase activity	GO:0016023//cytoplasmic membrane-bounded vesicle;GO:0005618//cell wall;GO:0016020//membrane;GO:0048046//apoplast
Afa-miR5139	Unigene42887_All	4	0.5379	3	0.4431	15	1.9763	1	0.1456	--	--	0	0	0
Afa-miR5139	CL5553.Contig1_All	75	1.5829	171	3.9636	81	1.675	120	2.7414	sp|Q8S2E6|Y1235_ORYSJ	B3 domain-containing protein Os01g0723500 OS=Oryza sativa subsp. japonica GN=Os01g0723500 PE=2 SV=1	0	0	0
Afa-miR5139	CL1429.Contig2_All	344	7.9455	40	1.0147	188	4.2544	24	0.6	--	--	0	0	0
Afa-miR5139	CL820.Contig3_All	0	0	0	0	0	0	0	0	sp|Q9FM04|GDL88_ARATH	GDSL esterase/lipase At5g62930 OS=Arabidopsis thaliana GN=At5g62930 PE=2 SV=3	GO:0006629//lipid metabolic process	GO:0004091//carboxylesterase activity	GO:0005576//extracellular region;GO:0005829//cytosol
Afa-miR5139	CL2325.Contig19_All	49	0.177	255	1.0114	198	0.7006	378	1.4776	sp|P92523|M860_ARATH	Uncharacterized mitochondrial protein AtMg00860 OS=Arabidopsis thaliana GN=AtMg00860 PE=4 SV=1	GO:0006333//chromatin assembly or disassembly;GO:0006278//RNA-dependent DNA replication;GO:0006508//proteolysis;GO:0015074//DNA integration;GO:0006310//DNA recombination	GO:0008907//integrase activity;GO:0003964//RNA-directed DNA polymerase activity;GO:0003677//DNA binding;GO:0003682//chromatin binding;GO:0003723//RNA binding;GO:0004190//aspartic-type endopeptidase activity	GO:0005634//nucleus
Afa-miR5139	CL1804.Contig3_All	41	1.2522	42	1.4087	67	2.0048	65	2.1488	--	--	0	0	GO:0009536//plastid
Afa-miR5139	Unigene43975_All	2	0.205	14	1.5756	17	1.7069	7	0.7765	--	--	0	0	0
Afa-miR5139	Unigene24263_All	0	0	0	0	0	0	0	0	sp|Q9FM04|GDL88_ARATH	GDSL esterase/lipase At5g62930 OS=Arabidopsis thaliana GN=At5g62930 PE=2 SV=3	GO:0006629//lipid metabolic process	GO:0004091//carboxylesterase activity	GO:0005576//extracellular region;GO:0005829//cytosol
Afa-miR5139	Unigene24252_All	2	0.0348	12	0.2292	8	0.1363	10	0.1883	--	--	0	0	0
Afa-miR5139	CL2711.Contig2_All	5	0.7663	44	7.4056	11	1.6517	25	4.1471	--	--	0	0	0
Afa-miR5139	Unigene32114_All	6	0.4704	23	1.9802	28	2.1506	16	1.3577	--	--	0	0	0
Afa-miR5139	Unigene36436_All	2	0.0519	0	0	0	0	6	0.1685	sp|Q9FM19|HIR1_ARATH	Hypersensitive-induced response protein 1 OS=Arabidopsis thaliana GN=HIR1 PE=1 SV=1	GO:0006468//protein phosphorylation;GO:0010075//regulation of meristem growth;GO:0019344//cysteine biosynthetic process	GO:0004674//protein serine/threonine kinase activity;GO:0043424//protein histidine kinase binding;GO:0005524//ATP binding	GO:0005829//cytosol;GO:0009506//plasmodesma;GO:0005774//vacuolar membrane;GO:0009507//chloroplast;GO:0005794//Golgi apparatus;GO:0005634//nucleus;GO:0005886//plasma membrane
Afa-miR5139	CL4499.Contig2_All	88	4.557	153	8.7014	17	0.8625	130	7.2868	--	--	GO:0016556//mRNA modification;GO:0000023//maltose metabolic process;GO:0019252//starch biosynthetic process;GO:0010207//photosystem II assembly;GO:0010275//NAD(P)H dehydrogenase complex assembly	0	GO:0010598//NAD(P)H dehydrogenase complex (plastoquinone);GO:0009570//chloroplast stroma;GO:0005634//nucleus
Afa-miR5139	CL9341.Contig2_All	2063	61.407	1348	44.0662	2653	77.3708	1094	35.2476	--	--	0	0	0
Afa-miR5139	CL1150.Contig5_All	247	7.201	98	3.1377	197	5.6271	69	2.1774	--	--	0	0	0
Afa-miR5139	CL3997.Contig2_All	269	5.6774	280	6.4902	237	4.9008	184	4.2035	--	--	GO:0009902//chloroplast relocation;GO:0010027//thylakoid membrane organization;GO:0034660//ncRNA metabolic process;GO:0042793//transcription from plastid promoter	0	GO:0016021//integral to membrane;GO:0009535//chloroplast thylakoid membrane;GO:0005886//plasma membrane
Afa-miR5139	Unigene10462_All	168	15.3649	29	2.9128	47	4.2115	17	1.6829	--	--	0	0	0
Afa-miR5139	CL3259.Contig1_All	125	3.2024	193	5.4303	434	10.8938	510	14.1426	sp|Q9FM19|HIR1_ARATH	Hypersensitive-induced response protein 1 OS=Arabidopsis thaliana GN=HIR1 PE=1 SV=1	GO:0006468//protein phosphorylation;GO:0010075//regulation of meristem growth;GO:0019344//cysteine biosynthetic process	GO:0004674//protein serine/threonine kinase activity;GO:0043424//protein histidine kinase binding;GO:0005524//ATP binding	GO:0005829//cytosol;GO:0009506//plasmodesma;GO:0005774//vacuolar membrane;GO:0005794//Golgi apparatus;GO:0005634//nucleus;GO:0005886//plasma membrane
Afa-miR5139	CL5269.Contig6_All	1453	7.119	3237	17.4179	2236	10.7337	2836	15.0402	sp|Q9XIK4|U202A_ARATH	UPF0202 protein At1g10490 OS=Arabidopsis thaliana GN=At1g10490 PE=2 SV=2	GO:0006606//protein import into nucleus;GO:0009220//pyrimidine ribonucleotide biosynthetic process	0	GO:0005634//nucleus
Afa-miR5139	Unigene24232_All	0	0	0	0	0	0	0	0	sp|Q9FM04|GDL88_ARATH	GDSL esterase/lipase At5g62930 OS=Arabidopsis thaliana GN=At5g62930 PE=2 SV=3	GO:0006629//lipid metabolic process	GO:0004091//carboxylesterase activity	GO:0005576//extracellular region;GO:0005829//cytosol
Afa-miR5179	Unigene24735_All	4516	61.0915	2178	32.358	2796	37.0583	2689	39.3741	sp|Q67UE2|HOX11_ORYSJ	Homeobox-leucine zipper protein HOX11 OS=Oryza sativa subsp. japonica GN=HOX11 PE=2 SV=1	0	0	GO:0009507//chloroplast
Afa-miR5179	CL9401.Contig2_All	8	0.0597	2	0.0164	6	0.0439	8	0.0646	sp|Q9M9X9|PPR18_ARATH	Pentatricopeptide repeat-containing protein At1g06710, mitochondrial OS=Arabidopsis thaliana GN=At1g06710 PE=2 SV=1	0	0	GO:0005739//mitochondrion
Afa-miR5179	Unigene46611_All	11	1.7246	6	1.0331	3	0.4608	2	0.3394	--	--	0	0	0
Afa-miR5179	CL9401.Contig3_All	46	1.3353	43	1.3709	76	2.1616	70	2.1995	sp|Q84ZL0|FH5_ORYSJ	Formin-like protein 5 OS=Oryza sativa subsp. japonica GN=FH5 PE=2 SV=2	0	GO:0016787//hydrolase activity	0
Afa-miR5179	Unigene20839_All	306	3.671	462	6.0869	556	6.5351	663	8.6093	--	--	0	0	0
Afa-miR528	Unigene30307_All	419	16.673	530	23.1618	320	12.4758	531	22.8711	sp|Q9SKI2|VPS2A_ARATH	Vacuolar protein sorting-associated protein 2 homolog 1 OS=Arabidopsis thaliana GN=VPS2.1 PE=1 SV=2	GO:0015031//protein transport	0	0
Afa-miR528	Unigene16535_All	637	29.0513	156	7.8135	521	23.2801	256	12.6374	sp|Q41001|BCP_PEA	Blue copper protein OS=Pisum sativum PE=2 SV=1	0	0	GO:0016023//cytoplasmic membrane-bounded vesicle
Afa-miR528	CL8330.Contig1_All	428	6.9773	521	9.3278	888	14.1833	415	7.3229	sp|A4LBC0|LFL1_ORYSJ	B3 domain-containing protein LFL1 OS=Oryza sativa subsp. japonica GN=LFL1 PE=2 SV=1	0	0	0
Afa-miR528	Unigene4327_All	3243	52.9436	3484	62.4659	3248	51.9523	4875	86.146	sp|O22468|MSI2_ARATH	WD-40 repeat-containing protein MSI2 OS=Arabidopsis thaliana GN=MSI2 PE=2 SV=1	GO:0016573//histone acetylation	GO:0004402//histone acetyltransferase activity	0
Afa-miR528	CL4496.Contig6_All	5	0.1944	9	0.3843	19	0.7238	7	0.2946	sp|Q04903|FNTB_PEA	Protein farnesyltransferase subunit beta OS=Pisum sativum GN=FTB PE=2 SV=1	GO:0018344//protein geranylgeranylation	GO:0004663//Rab geranylgeranyltransferase activity	0
Afa-miR528	Unigene20718_All	551	10.3571	502	10.363	917	16.8879	341	6.938	sp|Q9FHX3|LRKS6_ARATH	L-type lectin-domain containing receptor kinase S.6 OS=Arabidopsis thaliana GN=LECRKS6 PE=2 SV=1	0	GO:0016772//transferase activity, transferring phosphorus-containing groups	0
Afa-miR528	CL1040.Contig3_All	0	0	0	0	0	0	0	0	sp|Q93YZ7|ILVH2_ARATH	Acetolactate synthase small subunit 2, chloroplastic OS=Arabidopsis thaliana GN=At2g31810 PE=1 SV=1	GO:0009082//branched-chain amino acid biosynthetic process	GO:0003984//acetolactate synthase activity	GO:0009507//chloroplast
Afa-miR528	Unigene22228_All	299	11.3408	55	2.291	93	3.456	54	2.217	sp|Q41001|BCP_PEA	Blue copper protein OS=Pisum sativum PE=2 SV=1	0	0	0
Afa-miR528	Unigene16594_All	39	2.0074	98	5.5397	64	3.2275	16	0.8914	--	--	0	0	0
Afa-miR528	CL8330.Contig2_All	19	0.3864	16	0.3573	24	0.4782	13	0.2862	--	--	0	0	0
Afa-miR528	CL8451.Contig2_All	612	13.7528	701	17.3003	389	8.5647	473	11.5052	sp|O82627|SSG1_ANTMA	Granule-bound starch synthase 1, chloroplastic/amyloplastic OS=Antirrhinum majus GN=WAXY PE=2 SV=1	GO:0009250//glucan biosynthetic process	GO:0009011//starch synthase activity	0
Afa-miR528	Unigene26421_All	572	18.0527	433	15.0083	811	25.0777	661	22.5809	sp|Q9ATM1|SIP21_MAIZE	Aquaporin SIP2-1 OS=Zea mays GN=SIP2-1 PE=2 SV=1	GO:0046685//response to arsenic-containing substance	0	GO:0016020//membrane;GO:0005783//endoplasmic reticulum
Afa-miR528	CL1040.Contig4_All	0	0	0	0	0	0	4	0.0462	sp|Q93YZ7|ILVH2_ARATH	Acetolactate synthase small subunit 2, chloroplastic OS=Arabidopsis thaliana GN=At2g31810 PE=1 SV=1	GO:0009082//branched-chain amino acid biosynthetic process	GO:0003984//acetolactate synthase activity	GO:0009507//chloroplast
Afa-miR528	CL6827.Contig1_All	361	5.968	617	11.2022	143	2.3162	336	6.0125	sp|P43309|PPO_MALDO	Polyphenol oxidase, chloroplastic OS=Malus domestica PE=2 SV=1	GO:0046148//pigment biosynthetic process;GO:0055114//oxidation-reduction process	GO:0046872//metal ion binding;GO:0004097//catechol oxidase activity	0
Afa-miR528	CL8451.Contig1_All	1903	27.6214	3137	50.0057	2123	30.1911	1600	25.1374	sp|O82627|SSG1_ANTMA	Granule-bound starch synthase 1, chloroplastic/amyloplastic OS=Antirrhinum majus GN=WAXY PE=2 SV=1	GO:0009250//glucan biosynthetic process	GO:0009011//starch synthase activity	0
Afa-miR528	Unigene44206_All	7	0.9339	1	0.1465	10	1.3072	1	0.1444	--	--	0	0	0
Afa-miR529a	Unigene24890_All	2417	56.4781	1145	29.3837	2174	49.7719	1038	26.2539	--	--	GO:0009661//chromoplast organization;GO:0016120//carotene biosynthetic process	GO:0031072//heat shock protein binding;GO:0051082//unfolded protein binding	GO:0009536//plastid;GO:0005739//mitochondrion
Afa-miR529a	CL9315.Contig2_All	7	0.2048	29	0.9317	23	0.6592	48	1.5199	--	--	0	0	0
Afa-miR529a	Unigene33646_All	42	1.4332	61	2.2861	58	1.9392	84	3.1027	--	--	0	0	0
Afa-miR529a	CL9149.Contig2_All	248	3.9539	69	1.2081	241	3.7645	59	1.0182	sp|Q7EXZ2|SPL14_ORYSJ	Squamosa promoter-binding-like protein 14 OS=Oryza sativa subsp. japonica GN=SPL14 PE=2 SV=1	0	0	0
Afa-miR529a	CL3896.Contig2_All	1	0.0288	12	0.3797	10	0.2823	14	0.4366	sp|Q0DLB9|RH17_ORYSJ	DEAD-box ATP-dependent RNA helicase 17 OS=Oryza sativa subsp. japonica GN=Os05g0110500 PE=2 SV=2	GO:0006312//mitotic recombination;GO:0006406//mRNA export from nucleus;GO:0051604//protein maturation;GO:0010388//cullin deneddylation;GO:0009640//photomorphogenesis;GO:0009560//embryo sac egg cell differentiation;GO:0042991//transcription factor import into nucleus;GO:0006626//protein targeting to mitochondrion	GO:0008026//ATP-dependent helicase activity;GO:0003723//RNA binding;GO:0005524//ATP binding	GO:0005634//nucleus
Afa-miR529a	CL4832.Contig2_All	173	2.6925	265	4.5296	271	4.1324	388	6.5364	--	--	GO:0006614//SRP-dependent cotranslational protein targeting to membrane	GO:0008312//7S RNA binding	GO:0016023//cytoplasmic membrane-bounded vesicle;GO:0005829//cytosol;GO:0048500//signal recognition particle
Afa-miR529a	CL3896.Contig3_All	2	0.0617	2	0.0678	0	0	0	0	sp|Q0DLB9|RH17_ORYSJ	DEAD-box ATP-dependent RNA helicase 17 OS=Oryza sativa subsp. japonica GN=Os05g0110500 PE=2 SV=2	GO:0006312//mitotic recombination;GO:0006406//mRNA export from nucleus;GO:0051604//protein maturation;GO:0010388//cullin deneddylation;GO:0009640//photomorphogenesis;GO:0009560//embryo sac egg cell differentiation;GO:0042991//transcription factor import into nucleus;GO:0006626//protein targeting to mitochondrion	GO:0008026//ATP-dependent helicase activity;GO:0003723//RNA binding;GO:0005524//ATP binding	GO:0005634//nucleus
Afa-miR529a	Unigene8837_All	2395	25.8514	4764	56.4739	3357	35.5019	5423	63.3595	sp|Q9SV60|XTH2_ARATH	Xyloglucan endotransglucosylase/hydrolase protein 2 OS=Arabidopsis thaliana GN=XTH2 PE=2 SV=1	0	0	0
Afa-miR529a	Unigene25719_All	264	20.0042	122	10.1526	326	24.2023	46	3.7729	--	--	0	0	0
Afa-miR529a	Unigene33091_All	184	5.4247	98	3.1731	151	4.3617	73	2.3296	--	--	0	0	0
Afa-miR529a	CL9149.Contig1_All	171	5.0414	102	3.3026	154	4.4484	38	1.2127	sp|Q7EXZ2|SPL14_ORYSJ	Squamosa promoter-binding-like protein 14 OS=Oryza sativa subsp. japonica GN=SPL14 PE=2 SV=1	0	0	0
Afa-miR529a	CL370.Contig2_All	2	0.0188	8	0.0826	6	0.0553	0	0	--	--	0	GO:0005488//binding	0
Afa-miR529a	Unigene46427_All	20	3.0377	8	1.3345	5	0.7441	1	0.1644	--	--	0	0	0
Afa-miR529a	Unigene28165_All	77	3.7586	17	0.9113	28	1.3391	10	0.5284	--	--	0	0	0
Afa-miR529a	Unigene28290_All	6	0.2555	4	0.1871	14	0.5841	4	0.1844	--	--	0	0	0
Afa-miR529a	CL394.Contig2_All	492	5.1299	1688	19.3294	1433	14.6391	2581	29.1292	sp|Q9M9E8|FB92_ARATH	F-box protein At1g78280 OS=Arabidopsis thaliana GN=At1g78280 PE=2 SV=3	GO:0052542//defense response by callose deposition;GO:0006355//regulation of transcription, DNA-dependent;GO:0010200//response to chitin;GO:0007166//cell surface receptor signaling pathway	GO:0016757//transferase activity, transferring glycosyl groups	GO:0005829//cytosol;GO:0005634//nucleus
Afa-miR529a	Unigene38047_All	3072	83.9492	1642	49.2795	4294	114.969	3319	98.1739	sp|Q653Z5|SPL11_ORYSJ	Squamosa promoter-binding-like protein 11 OS=Oryza sativa subsp. japonica GN=SPL11 PE=2 SV=1	0	0	0
Afa-miR529a	Unigene2238_All	128	11.1663	24	2.2994	148	12.6498	17	1.6052	--	--	0	0	0
Afa-miR529a	Unigene19281_All	30	3.6066	4	0.5281	20	2.3558	17	2.2122	--	--	0	0	0
Afa-miR529a	Unigene4681_All	403	4.9091	829	11.0904	347	4.1414	719	9.4802	--	--	0	0	0
Afa-miR529a	Unigene22726_All	5	0.7732	12	2.0381	24	3.6364	28	4.687	--	--	0	0	0
Afa-miR529a	CL7338.Contig1_All	7157	146.245	8629	193.646	7356	147.27	7588	167.831	sp|Q9SQI3|FATB_GOSHI	Palmitoyl-acyl carrier protein thioesterase, chloroplastic OS=Gossypium hirsutum GN=FATB1 PE=1 SV=1	GO:0006633//fatty acid biosynthetic process	GO:0016297//acyl-[acyl-carrier-protein] hydrolase activity	GO:0009536//plastid
Afa-miR529a	Unigene28243_All	91	0.894	391	4.2188	681	6.5551	253	2.6905	sp|Q9FPQ6|GP1_CHLRE	Vegetative cell wall protein gp1 OS=Chlamydomonas reinhardtii GN=GP1 PE=2 SV=1	0	0	0
Afa-miR529a	Unigene3671_All	20	2.1809	10	1.1976	20	2.1368	11	1.2984	--	--	0	0	0
Afa-miR529a	Unigene30379_All	3974	136.021	3217	120.928	4560	152.92	4142	153.455	sp|Q9FPQ6|GP1_CHLRE	Vegetative cell wall protein gp1 OS=Chlamydomonas reinhardtii GN=GP1 PE=2 SV=1	0	0	GO:0016020//membrane;GO:0005794//Golgi apparatus;GO:0005739//mitochondrion
Afa-miR529a	CL3940.Contig2_All	261	5.2951	449	10.004	373	7.4142	468	10.2771	--	--	0	GO:0018788;GO:0016810//hydrolase activity, acting on carbon-nitrogen (but not peptide) bonds	0
Afa-miR529a	Unigene13686_All	253	15.0221	77	5.0211	171	9.9478	76	4.8845	--	--	0	0	0
Afa-miR529a	CL9797.Contig5_All	0	0	0	0	2	0.0335	0	0	sp|Q9FFW5|PERK8_ARATH	Proline-rich receptor-like protein kinase PERK8 OS=Arabidopsis thaliana GN=PERK8 PE=1 SV=1	GO:0006499//N-terminal protein myristoylation	0	GO:0016021//integral to membrane;GO:0005634//nucleus
Afa-miR529a	Unigene15538_All	14	1.4978	12	1.41	16	1.6772	4	0.4632	--	--	0	0	0
Afa-miR529a	Unigene36346_All	1653	65.5466	597	25.9986	38233	1485.38	7369	316.286	sp|A3C057|SPL17_ORYSJ	Squamosa promoter-binding-like protein 17 OS=Oryza sativa subsp. japonica GN=SPL17 PE=2 SV=2	0	0	0
Afa-miR529a	CL8409.Contig1_All	187	6.0191	294	10.3928	491	15.4843	579	20.1726	sp|Q84ZL0|FH5_ORYSJ	Formin-like protein 5 OS=Oryza sativa subsp. japonica GN=FH5 PE=2 SV=2	0	0	GO:0005634//nucleus
Afa-miR529a	Unigene51270_All	5	0.2859	2	0.1256	5	0.2801	2	0.1238	--	--	0	0	0
Afa-miR529a	Unigene20843_All	126	6.4078	124	6.9256	184	9.1681	76	4.1836	--	--	0	0	0
Afa-miR529a	CL4832.Contig1_All	285	4.4115	174	2.9579	292	4.4283	298	4.9928	--	--	GO:0006614//SRP-dependent cotranslational protein targeting to membrane	GO:0008312//7S RNA binding	GO:0016023//cytoplasmic membrane-bounded vesicle;GO:0005829//cytosol;GO:0048500//signal recognition particle
Afa-miR529a	CL1236.Contig4_All	2129	73.4621	878	33.2721	2084	70.4542	1205	45.0058	sp|Q6YZE8|SPL16_ORYSJ	Squamosa promoter-binding-like protein 16 OS=Oryza sativa subsp. japonica GN=SPL16 PE=2 SV=1	0	0	0
Afa-miR529a	Unigene22335_All	1479	60.3346	1392	62.3642	1892	75.6208	1822	80.4527	--	--	0	0	GO:0005634//nucleus;GO:0005829//cytosol
Afa-miR529a	CL8030.Contig1_All	349	5.8205	300	5.4948	173	2.8268	253	4.5672	sp|Q9LK31|Y3272_ARATH	Kelch repeat-containing protein At3g27220 OS=Arabidopsis thaliana GN=At3g27220 PE=1 SV=1	GO:0009061//anaerobic respiration	0	GO:0005794//Golgi apparatus
Afa-miR529a	CL1236.Contig2_All	4	0.1033	0	0	2	0.0506	0	0	sp|Q0J0K1|SPL18_ORYSJ	Squamosa promoter-binding-like protein 18 OS=Oryza sativa subsp. japonica GN=SPL18 PE=2 SV=1	0	0	0
Afa-miR529a	Unigene6618_All	16	1.5163	9	0.9367	7	0.65	15	1.5387	--	--	0	0	0
Afa-miR529a	Unigene38202_All	2770	73.9153	2747	80.5028	2768	72.3672	5283	152.591	sp|Q9FH28|DNJ49_ARATH	Chaperone protein dnaJ 49 OS=Arabidopsis thaliana GN=ATJ49 PE=2 SV=2	0	0	GO:0009536//plastid
Afa-miR529a	CL679.Contig1_All	170	3.2276	85	1.7723	114	2.1206	49	1.007	sp|P32826|SCP49_ARATH	Serine carboxypeptidase-like 49 OS=Arabidopsis thaliana GN=SCPL49 PE=2 SV=2	GO:0006508//proteolysis	GO:0004185//serine-type carboxypeptidase activity	GO:0005789//endoplasmic reticulum membrane;GO:0005773//vacuole;GO:0005777//peroxisome;GO:0005576//extracellular region;GO:0005829//cytosol
Afa-miR529a	CL8409.Contig3_All	43	1.3027	78	2.5952	47	1.3951	173	5.6732	--	--	0	0	0
Afa-miR529a	Unigene25796_All	362	25.6052	595	46.2204	689	47.7486	822	62.9339	--	--	0	0	0
Afa-miR529a	CL4882.Contig2_All	155	7.5768	18	0.9663	44	2.1073	1	0.0529	--	--	0	0	0
Afa-miR529a	CL1236.Contig1_All	266	8.2497	114	3.8829	202	6.1381	63	2.1149	sp|Q6YZE8|SPL16_ORYSJ	Squamosa promoter-binding-like protein 16 OS=Oryza sativa subsp. japonica GN=SPL16 PE=2 SV=1	0	0	0
Afa-miR529a	Unigene34049_All	39	4.6886	153	20.2007	84	9.8942	200	26.0257	--	--	0	0	0
Afa-miR529a	Unigene12784_All	519	13.2168	91	2.5451	163	4.0669	94	2.5911	sp|A2RVM0|TIC32_ARATH	Short-chain dehydrogenase TIC 32, chloroplastic OS=Arabidopsis thaliana GN=TIC32 PE=2 SV=1	GO:0055114//oxidation-reduction process	GO:0016630//protochlorophyllide reductase activity;GO:0000166//nucleotide binding	GO:0005634//nucleus
Afa-miR529a	Unigene35497_All	18	1.8558	3	0.3397	20	2.0202	4	0.4464	--	--	0	0	0
Afa-miR529a	CL8409.Contig2_All	40	1.727	49	2.3234	88	3.7226	52	2.4302	--	--	0	0	0
Afa-miR529a	Unigene30995_All	54	4.6868	8	0.7625	72	6.1226	42	3.9457	--	--	0	0	0
Afa-miR529a	Unigene24634_All	168	4.3466	111	3.154	303	7.6807	143	4.0047	sp|Q01JD1|SPL7_ORYSI	Squamosa promoter-binding-like protein 7 OS=Oryza sativa subsp. indica GN=SPL7 PE=2 SV=1	0	0	0
Afa-miR529a	Unigene17936_All	13	1.271	20	2.1474	14	1.341	20	2.1165	--	--	0	0	0
Afa-miR529a	Unigene28269_All	26	0.6543	34	0.9396	84	2.071	8	0.2179	--	--	0	0	0
Afa-miR529a	CL9797.Contig6_All	0	0	5	0.1149	3	0.0615	2	0.0453	sp|Q9LK03|PERK2_ARATH	Proline-rich receptor-like protein kinase PERK2 OS=Arabidopsis thaliana GN=PERK2 PE=2 SV=3	0	0	0
Afa-miR529a	CL370.Contig3_All	23	0.206	103	1.013	68	0.5967	12	0.1163	--	--	0	0	0
Afa-miR529a	Unigene14004_All	10	1.1046	16	1.941	23	2.4892	15	1.7935	--	--	0	0	0
Afa-miR529a	CL115.Contig3_All	84	2.8751	44	1.654	54	1.8109	30	1.1115	--	--	0	GO:0008375//acetylglucosaminyltransferase activity	GO:0016020//membrane
Afa-miR529a	Unigene36282_All	273	4.4547	562	10.0715	578	9.2408	523	9.2375	sp|Q7G6K7|FH3_ORYSJ	Formin-like protein 3 OS=Oryza sativa subsp. japonica GN=FH3 PE=2 SV=2	0	0	GO:0005886//plasma membrane
Afa-miR529a	Unigene28359_All	663	25.7204	570	24.285	387	14.7095	40	1.6796	--	--	0	0	0
Afa-miR529a	Unigene16781_All	62856	2392.07	65352	2731.39	57199	2132.74	46272	1906.07	sp|O22319|MT2_MUSAC	Metallothionein-like protein type 2 OS=Musa acuminata PE=3 SV=2	0	GO:0005507//copper ion binding	0
Afa-miR529a	Unigene28535_All	649	6.738	1470	16.7611	1261	12.827	2486	27.9372	sp|Q9FPQ6|GP1_CHLRE	Vegetative cell wall protein gp1 OS=Chlamydomonas reinhardtii GN=GP1 PE=2 SV=1	0	0	0
Afa-miR529a	CL9315.Contig1_All	441	6.0671	893	13.4924	840	11.3225	1817	27.0576	sp|P21997|SSGP_VOLCA	Sulfated surface glycoprotein 185 OS=Volvox carteri PE=1 SV=1	0	0	GO:0005739//mitochondrion
Afa-miR529a	CL3896.Contig1_All	81	1.1425	266	4.1207	160	2.2112	357	5.4507	sp|Q7XJN0|RH17_ARATH	DEAD-box ATP-dependent RNA helicase 17 OS=Arabidopsis thaliana GN=RH17 PE=2 SV=1	GO:0006312//mitotic recombination;GO:0006406//mRNA export from nucleus;GO:0051604//protein maturation;GO:0010388//cullin deneddylation;GO:0009640//photomorphogenesis;GO:0009560//embryo sac egg cell differentiation;GO:0042991//transcription factor import into nucleus;GO:0006626//protein targeting to mitochondrion	GO:0008026//ATP-dependent helicase activity;GO:0003723//RNA binding;GO:0005524//ATP binding	GO:0005634//nucleus
Afa-miR529a	CL8576.Contig1_All	102	11.1227	24	2.8742	63	6.7309	11	1.2984	--	--	0	0	0
[truncated: 1,046 more rows]

## Sheet: Table S9
Table S9: GO and KEGG pathways with P_value < 0.05
[truncated: 28 more rows]

## Sheet: TableS10
Table S10: Primers used in this study.
[truncated: 38 more rows]
